# Supplementary material for: The Characterization and Pathogenicity of a Recombinant Porcine Epidemic Diarrhea Virus Variant ECQ1
Source: Viruses. 2023 Jun 30;15(7):1492. doi: 10.3390/v15071492 (PMC10383920; doi:10.3390/v15071492)
Supplement: Supplementary file 1 [file viruses-15-01492-s001.zip]

Archive with 2 entries (2 files):
- Supplementary Table S1.pdf
- Supplementary_Material 1.txt
