# Supplementary material for: The Characterization and Pathogenicity of a Recombinant Porcine Epidemic Diarrhea Virus Variant ECQ1
Source: Viruses. 2023 Jun 30;15(7):1492. doi: 10.3390/v15071492 (PMC10383920; doi:10.3390/v15071492)
Supplement: Supplementary file 1 [file viruses-15-01492-s001.zip › Supplementary_Material 1.txt]

The full-length S gene sequences from 36 PEDV-positive samples
>Chongqingluozong-S-2018-7-28 Porcine epidemic diarrhea virus strain Chongqingluozong-S-2018-7-28 spike protein (S) gene, complete cds
ATGAAGTCTTTAACCTACTTCTGGTTGTTCTTACCAGTACTTTCAACATTTAGCCTACCACAAGATGTCACCAGGTGCTCAGCTAACACTAATTTTAGGCGGTTCTTTTCAAAATTTAATGTTCAGGCGCCTGCAGTTGTTGTACTGGGCGGTTATCTACCTATTGGTGAAAACCAGGGTGTTAATTCAACTTGGTACTGTGCTGGCCAACATCCAACTGCTAGTGGCGTTCATGGTATCTTTCTTAGCCATATTAGAGGTGGTCATGGCTTTGAGATTGGCATTTCGCAAGAGCCTTTTGACCCTAGTGGTTACCAGCTTTATTTACATAAGTCTACTAATGGTAACACTAATGCTACTGCGCGATTGCGCATTTGCCAGTTTCCCAGCATTAAAACATTGGGCCCCACTGCTGATAACGATGTTACAACAGGTCGTAACTGCCTATTTAACAAAGCCATCCCAGCTCATATGAGTGAACATAGTGTTGTCGGCATAACATGGGATAATGATCGTGTCACTGTCTTTTCTGACAAGATCTATCATTTTTATTTTAAAAATGATTGGTCCCGTGTTGCGACAAAGTGTTACAACAGTGGAGGTTGTGCTATGCAATATGTTTACGAACCCACTTACTACATGCTTAATGTTACTAGTGCTGGTGAGGATGGTATTTCTTATCAACTCTGTACAGCTAATTGCATTGGTTATGCTGCCAATGTATTTGCTACTGAGCCCAATGGCCACATACCAGAAGGTTTTAGTTTTAATAATTGGTTTCTTTTGTCCAATGATTCCACTTTGGTGCATGGTAAGGTGGTTTCCAACCAACCATTGTTGGTCAATTGTCTTTTGGCCATGCCTAAGATTTATGGACTAGGCCAaTTTTTCTCCTTCAATCAAACGATCGATGGTGTTTGTAATGGAGCTGCTGTGCAGcGTGCaCCAGAgGcTCTGAGGTTTaATATTAATGACACCTCTGTCATTCTTGCTGAAGGCTCAATTGTACTTCACACTGCTTTAGGAACAAATCTTTCTTTTGTTTGCAGTAATTCTTCAAATCCTCATTTAGCTACTTTTACCATACCTCTGGGTGCTACCCAAGTACCCTATTATTGTTTTCTTAAAGTGGATACTTACAACTCCACTGTTTATAAATTTTTGGCTGTTTTACCTCCTACCGTCAGGGAAATTGTCATCACCAAGTATGGTGATGTTTATGTCAATGGGTTTGGATACTTGCATCTCGGTTTGTTGGATGCTGTCACAATTAATTTCACTGGTCATGGCACTGACGATGATGTTTCTGGTTTTTGGACCATAGCATCGACTAATTTTGTTGATGCACTCATCGAAGTTCAAGGAACTGCCATTCAGCGTATTCTTTATTGTGATGATCCTGTTAGCCAACTCAAGTGTTCTCAGGTTGCTTTTGACCTTGACGATGGTTTTTATCCTATTTCTTCTAGAAACCTTCTGAGTCATGAACAGCCAATTTCTTTTGTTACTCTGCCATCATTTAATGATCATTCTTTTGTTAACATTACTGTCTCTGCTTCCTTTGGTGGTCATAGTGGTGCCAACCTTATTGCGTCTGACACTACTATCAATGGGTTTAGTTCTTTCTGTGTTGACACTAGACAATTTACGATCTCACTGTTTTATAACGTTACAAACAGTTATGGTTATGTGTCTAAATCACAGGACAGTAATTGCCCTTTCACCTTGCAATCTGTTAATGATTACCTGTCTTTTAGCAAATTTTGTGTTTCCACCAGCCTTTTGGCTAGTGCCTGTACCATAGATCTTTTTGGTTACCCTGAGTTTGGTAGTGGTGTTAAGTTCACGTCCcTTtACTTTCAATTCACCAAGGGTGAGTTGATTACTGGCACGCCTACACCACTTGAAGGTGTCACGGACGTTTCTTTTATGACTCTAGATGTGTGTACCAAGTATACTATCTATGGCTTTAAAGGTGAGGGTATCATTACCCTTACAAATTCTAGCTTTTTGGCAGGTGTTCATTACACATCTGATTCTGGACAGTTGCTAGCCTTTAAGAATGTCACTAGTGGTGCTGTTTATTCTGTTACGCCATGTTCTTTTTCAGAGCAGGCTGCATATGTTGATGATGATATAGTGGGTGTTATTTCTAGTTTGTCTAGCTCCACTTTTAACAGTACTAGGGAGTTGCCTGGTTTCTTTTACCATTCTAATGATGGCTCTAATTGTACAGAGCCTGTGTTGGTGTATAGTAACATAGGTGTTTGTAAATCTGGCAGTATTGGCTACGTTCCATCTCAGTCTGGCCAAGTCAAGATTGCACCCACGGTTACTGGGAATATCAGTATTCCCACCAACTTTAGTATGAGTATTAGGACAGAATATTTACAGCTTTACAACACGCCTGTTAGTGTTGATTGTGCTACATATGTTTGTAATGGTAACTCTCGTTGTAAACAATTACTCACCCAGTACACTGCAGCATGTAAGACCATAGAGTCAGCATTACAACTCAGCGCTAGGCTTGAGTCTGCTGAAGTCAACTCTATGCTTACTATTTCTGAAGAGGCTCTACAGTTAGCTAACATCAATTCGTTTAATGGTGATGGGTATAATTTTACTAATGTGCTGGGTGTTTCCGTGTATGACCCTGCAAGTGGCAGGGTGGTACAAAAAAGGTCTTTTATTGAAGACCTGCTTTTTAATAAAGTGGTTACTAATGGCCTTGGTACTGTTGATGAAGACTATAAGCGCTGTTCTAATGGTCGCTCTGTGGCAGATCTAGTCTGTGCACAGTATTACTCTGGTGTCATGGTACTACCTGGTGTTGTTGACGCTGAGAAGCTTCACATGTATAGTGCGTCTCTCATCGGTGGTATGGTGCTAGGAGGTTTTACTTCTGCAGCGGCATTGCCTTTTAGCTATGCTGTTCAAGCTAGACTCAATTATCTTGCTCTACAGACGGATGTTCTACAGCGTAACCAGCAAATGCTTGCTGAGTCTTTTAAYTCTGCTATTGGTAATATAACTTCAGCCTTTGAGAGTGTTAAAGAGGCTATTAGTCAAACTTCTAAGGGTTTGAACACTGTGGCTCATGCGCTTACTAAGGTTCAAGAGGTTGTTAACTCGCAGGGTGCAGCTTTGACTCAACTTACCGTACAGCTGCAACACAACTTCCAAGCCATTTCTAGTTCTATTGATGACATTTACTCTCGACTGGACATTCTTTCAGCCGATGTTCAGGTTGACCGTCTCATCACCGGCAGATTATCAGCACTTAATGCTTTTGTTGCTCAAACCCTCACTAAGTATACTGAGGTTCAGGCTAGCAGGAAGCTAGCACAGCAAAAGGTTAATGAGTGCGTTAAATCGCAATCTCAGCGTTATGGTTTTTGTGGTGGTGATGGCGAGCACATTTTCTCTCTGGTACAGGCCGCACCTCAAGGCCTGCTGTTTTTACACACAGTACTTGTACCGGGTGACTTTGTAAATGTTATTGCCATCGCTGGCTTATGTGTTAACGATGAAATTGCCTTGACTCTACGTGAGCCTGGCTTAGTCTTGTTTACGCATGAACTTCAAGATACTGCGACGGAATATTTTGTTTCATCGCGACGTATGTATGAACCTAGAAAACCTACCGTTGGTGATTTTGTTCAAATTGAGAGTTGTGTGGTCACCTATGTCAATTTGACTAGAGACCAACTACCAGAAGTAATCCCAGATTACATCGATGTTAACAAAACACTTGATGAGATTTTAGCTTCTCTGCCCAATAGAACTGGTCCAAGTCTTTCTCTAGATGTTTTTAATGCCACTTATCTTAATCTCACTGGTGAAATTGCAGATTTAGAGCAGCGTTCAGAGTCTCTCCGTAATACTACAGAAGAGCTCCAAAGTCTTATATATAATATCAACAACACACTAGTTGACCTTGAGTGGCTCAACCGAGTTGAGACATATATCAAGTGGCCGTGGTGGGTTTGGTTGATTATCTTTATTGTTCTCATTTTTGTTGTGTCATTACTAGTGTTCTGCTGCATTTCCACGGGTTGTTGTGGATGCTGCGGCTGCTGTGGTGCTTGTTTTTCAGGTTGTTGTAGGGGTCCTAGACTTCAACCTTACGAAGCTTTTGAAAAGGTCCACGTGCAGTGA

>ECQ1-S Porcine epidemic diarrhea virus strain ECQ1-S spike protein (S) gene, complete cds
ATGAAGTCTTTAACTTACTTCTGGTTGTTCTTACCAGTACTTTCAACACTTAGCCTACCACAAGATGTCACCAGGTGCTCAGCTTCAACTAATTTTAGGCGGTTCTTTTCAAAATTTAATGTTCAGGCGCCTGCAGTTGTTGTACTGGGCGGTTATCTACCTATTGGTGAAAACCAGGGTGTTAATTCAACTTGGTACTGTGCTGGCCAACATCCAACTGCTAGTGGCGTTCATGGTATTTTTCTTAGCCATATTAGAGGTGGTCATGGCTTTGAGATTGGCATTTCGCAAGAGCCTTTTGACCCTAGTGGTTACCAGCTTTATTTACATAAGGCTACTAATGGTAACACTAATGCTACTGCGCGATTGCGCATTTGCCAGTTTCCCAGCAGTAATAGATTGGGCCCCACTGCTGATAACGATGTTACAACAGGTCGTAACTGCCTATTTAACAAAGCCATCCCAGCTCATATGAGTGAACATAGTGTTGTCGGCATAACATGGGATAATGATCGTGTCACTGTCTTTTCTGACAAGATCTATCATTTTTATTTTAAAAATGATTGGTCCCGTGTTGCGACAAAGTGTTACAACAGTGGAGGTTGTGCTATGCAATATGTTTACGAACCCACTTACTACATGCTTAATGTTACTAGTGCTGGTGAGGATGGTATTTCTTATCAACTCTGTACAGCTAATTGCATTGGTTATGCTGCCAATGTATTTGCTACTGAGCCCAATGGCCACATACCAGAAGGTTTTAGTTTTAATAATTGGTTTCTTTTGTCCAATGATTCCACTTTGGTGCATGGTAAGGTGGTTTCCAACCAACCATTGTTGGTCAATTGTCTTTTGGCCACGCCTAAGATTTATGGACTAGGCCAATTTTTCTCCTTCAATCAAACGATCGATGGTGTTTGTAATGGAGCTGCTGTGCAGCGTGcACCAGAGGCTCTGAGGTTTAATATTAATGACACCTCTGTCATTCTTGTTGAAGGCTCAATTGTACTTCACACTGCTTTAGGAACAAATCTTTCTTTTGTTTGCAGTAATTCTTCAGATCCTCATTTAGCTACCTTCACCATACCTCTGGGTGCTACCCAAGTACCCTATTATTGTTTTCTTAAAGTGGATACTTATAACTCCACTGTTTATAAATTTTTGGCTGTTTTACCTCCTACCGTCAGGGAAATTGTCATCACCAAGTATGGTGATGTTTATGTCAATGGGTTTGGATACTTGCATCTCGGTTTGTTGGATGCTGTCACAATTAATTTCACTGGTCATGGCACTGACGATGATGTTTCTGGTTTTTGGACCATAGCATCGACTAATTTTGTTGATGCACTCATCGAAGTCCAAGGAACTGCCATTCAGCGTATTCTTTATTGTGATGACCCTGTTAGCCAACTCAAGTGTTCTCAGGTTGCTTTTGACCTTGACGATGGTTTTTATCCTATCTCTTCTACAAACCTTCTGAGTCATGAACAGCCAATTTCTTTTGTTACTCTGCCATCATTTAATGATCATTCTTTTGTTAACATTACTGTCTCTGCTTCCTTTGGTGGTCATAGTGGTGCCAACCTTATTGCATCTGACACTACTATCAATGGGTTTAGTTCTTTCTGTGTTGACACTAGACAATTTACCATTTCACTGTTTTATAACGTTACAAACAGTTATGGTTATGTGTCTAACTCACAGGACAGTAATTGCCCTTTCACCTTGCAATCTGTTAATGATTACCTGTCTTTTAGCAAATTTTGTGTTTCCACCAGCCTTTTGGCTAGTGCCTGTACCATAGATCTTTTTGGTTACCCTGAGTTTGGTAGTGGTGTTAAGTTTACGTCCCTTTACTTTCAaTtCCCAAAGGGTGAGTTGATTACTGGCACGCCTATACCACTTGAAGGTGTCAATGACGTTTCTTTTATGACTCTAGATGTGTGTACCAAGTATACTATCTATGGCTTTAAAGGTGAGGGTATCATTACCCTTACAAATTCTAGCTTTTTGGCAGGTGTTTATTACACATCTGATTCTGGACAGTTGTTAGCCTTTAAGAATGTCACTAGTGGTGCTGTTTATTCTGTTACGCCATGTTCTTTTTCAGAGCAGGCTGCATATGTTGATGATGATATAGTGGGTGTTATTTCTAGTTTGTCTAGCTCCACTTTTAACAGTACTAGGGAGTTGCCTGGTTTCTTTTACCATTCTAATGATGGCTCTAATTGTACAGAGCCTGTGTTGGTGTATAGTAACATAGGTGTTTGTAAATCTGGCAGTATTGGCTACGTCCCATCTCAGTCTGGCCAAGTCAAGATTGCACCCACGGTTACTGGGAATATCACTATTCCCACCAACTTTAGTATGAGTATTAGGACAGAATATTTACAGCTTTACAACACGCCTGTTAGTGTTGATTGTGCCACATATGTTTGTAATGGTAACTCTCGTTGTAAACAATTACTCACCCAGTACACTGCAGCATGTAAGACCATAGAGTCAGCATTACAACTCAGCGCTAGGCTTGAGTCTGTTGAAGTTAACTCTATGCTTACTATTTCTGAAGAGGCTCTACAGTTAGCTACCATTAGTTCGTTTAATGGTGATGGATATAATTTTACTAATGTGCTGGGTGTTTCTGTGTATGATCCTGCAAGTGGCAGGGTGGTACAAAAAAGGTCTTTTATTGAAGACCTGCTTTTTAATAAAGTGGTTACTAATGGCCTTGGTACTGTTGATGAAGACTATAAGCGCTGTTCTAATGGTCGCTCTGTGGCAGATCTAGTCTGTGCACAGTATTACTCTGGTGTCaTGGTACTACCTGGTGTTGTTGACGCTGAGAAGCTTCACATGTATAGTGCGTCTCTCATCGGTGGTATGGTGCTAGGAGGTTTTACTTCTGCAGCGGCATTGCCTTTTAGCTATGCTGTTCAAGCTAGACTCAATTATCTTGCTCTACAGACGGATGTTCTACAGCGGAACCAGCAATTGCTTGCTGAGTCTTTTAACTCTGCTATTGGTAATATAACTTCAGCCTTTGAGAGTGTTAAAGAGGCTATTAGTCAAACTTCCAAGGGTTTGAACACTGTGGCTCTTGCGCTTACTAAGGTTCAAGAGGTTGTTAACTCGCAGGGTGCAGCTTTGACTCAACTTACTGTACAGCTGCAACACAACTTCCAAGCCATTTCTAGTTCTATTGATGACATTTACTCTCGACTGGACATTCTTTCAGCCGATGTTCAGGTTGACCGTCTCATCACCGGTAGATTATCAGCACTTAATGCTTTTGTTGCTCAAACCCTCACTAAGTATACTGAGGTTCAGGCTAGCAGGAAGCTAGCACAGCAAAAGGTTAATGAGTGCGTTAAATCGCAATCTCAGCGTTATGGTTTTTGTGGTGGTGATGGCGAGCACATTTTCTCTCTGGTACAGGCCGCACCTCAAGGCCTGCTGTTTTTACACACAGTACTTGTACCGGGTGACTTTGTAAATGTTATTGCCATCGCTGGCTTATGTGTTAACGATGAAATTGCCTTGACTCTACGTGAGCCTGGCTTAGTCTTGTTTACGCATGAACTTCAAGATACTGCGACGGAATATTTTGTTTCATCGCGACGTATGTATGAACCTAGAAAACCTACCGTTGGTGATTTTGTTCAAATTGAGAGTTGTGTGGTCACCTATGTCAATTTGACTAGAGACCAACTACCAGAAGTAATCCCAGATTACATTGATGTTAACAAAACACTTGATGAGATTTTAGCTTCTCTGCCCAATAGAACTGGTCCAAGTCTTTCTCTAGATGTTTTTAATGCCACTTATCTTAATCTCACTGGTGAAATTGCAGATTTAGAGCAGCGTTCAGAGTCTCTCCGTAATATTACAGAAGAGCTCCAAAGTCTTATATATAATATCAACAACACACTAGTTGACCTTGAGTGGCTCAACCGAGTTGAGACATATATCAAGTGGCCGTGGTGGGTTTGGTTGATTATTTTTATTGTTCTCATTTTTGTTGTGTCATTACTAGTGTTCTGCTGCATTTCCACGGGTTGTTGTGGATGCTGCGGCTGTTGTGGTGCTTGTTTTTCAGGTTGTTGTAGGGGTCCTAGACTTCAACCTTACGAAGCTTTTGAAAAGGTCCACGTGCAGTGA

>EHuB2-S Porcine epidemic diarrhea virus strain EHuB2-S spike protein (S) gene, complete cds
ATGAAGTCTTTAACTTACTTCTGGTTGTTCTTACCAGTACTTTCAACACTTAGCCTACCACAAGATGTCACTAGGTGCTCAGCTAACACTAATTTTAGGCGGTTCTTTTCAAAATTTAATGTTCAGGCGCCTGCAGTTGTTGTACTGGGCGGTTATCTACCTATTGGTGAAAACCAGGGTGTTAATTCAACTTGGTACTGTGCTGGCCAACATCCAACTGCTAGTGGCGTTCATGGTATCTTTCTTAGCCATATTAGAGGTGGTCATGGCTTTGAGATTGGCATTTCGCAAGAACCTTTTGACCCTAGTGGTTACCAGCTTTATTTACATAAGGCTACTAATGGTAACACTAATGCTACTGCGCGATTGCGCATTTGCCAGTTTCCCAGTAAAACATTGGGCCCCACTGCTGATAACGATGTTACAACAGGTCGTAACTGCCTATTTAACAAAGCCATCCCAGCTCATATGAGTGAACATAGTGTTGTCGGCATAACATGGGATAATGATCGTGTCACTGTCTTTTCTGACAAGATCTATCATTTTTATTTTAAAAATGCTTGGTCCCGTGTTGCGACAAAGTGTTACAACAGTGGAGGTTGTGCTATGCAATATGTTTACGAACCCACTTACTACATGCTTAATGTTACTAGTGCTGGTGAGGATGGTATTTCTTATCAACTCTGTACATCTAATTGCATTGGTTATGCTGCCAATGTATTTGCTACTGAGCCCAATGGCCACATACCAGAAGGTTTTAGTTTTAATAATTGGTTTCTTTTGTCCAATGATTCCACTTTGGTGCATGGTAAGGTGGTTTCCAACCAACCATTGTTGGTCAATTGTCTTTTGGCCATGCCTAAGATTTATGGACTAGGCCAATTTTTCTCCTTCAATCAAACGATCGATGGTGTTTGTAATGGAGCTGCTGTGCAGCGTGCACCAGAGGCTCTGAGGTTTAATATTAATGACACCTCTGCCATTCTTGCTGAAGGCTCAATTGTACTTCACACTGCTTTAGGAACAAATCTTTCTTTAGTTTGCAGTAATTCTTCAGACCCTCATTTAGCTACCTTCGCCACACCCCTGGGTGCTACCCAAGTACCCTATTATTGTTTTCTTAAAGTGGATACTTACAATTCCACTGTTTATAAATTTTTGGCTGTTTTACCTCCTACTGTCAGGGAAATTGTCATCACCAAGTATGGTGATGTTTATGTCAATGGGTTTGGATACTTGCATCTCGGTTTGTTGGATGCTGTCACAATTAATTTCACTGGTCATGGCACTGACGATGATGTTTCTGGTTTTTGGACCATAGCATCGACTAATTTTGTTGATGCACTCATCGAAGTTCAAGGAACTGCCATTCAGCGTATTCTTTATTGTGATGATCCTGTTAGCCAACTCAAGTGTTCTCAGGTTGCTTTTGACCTTGACGATGGTTTTTACCCTATTTCTTCTAGAAACCTTCTGAGTCATGAACAGCCAATTTCTTTTGTTACTCTGCCATCATTTAATGATCATTCTTTTGTTAACATTACTGTCTCTGCTTCCTTTGGTGGTCATAGTGGTGCCAACCTTATTGCATCTGACACTACTATCAATGGGCTTAGTTCTTTCTGTGTTGACACTAGACAATTTACCATTTCACTGTTTTATAACGTTACAAACAGTTATGGTTATGTGTCTAAATCACAGGACAGTAATTGCCCTTTCACCTTGCAATCTGTTAATGATTACCTGTCTTTTAGCAAATTTTGTGTTTCCACCAGCCTTTTGGCTAGTGCCTGTACCATAGATCTTTTTGGTTATCCTGAGTTTGGTAGTGGTGTTAAGTTTACGTCCCTTTACTTTCAATTCACAAAGGGCGAGTTGATTACTGGCACGCCTAAACCACTTGTAGGTGTCACTGACGTTTCTTTTATGACTCTGGATGTGTGCACCAAGTATACTATCTATGGCTTTAAAGGTGAGGGTATCATTACCCTTACAAATTCTAGCATTTTGGCAGGTGTTTATTACACATCTGATTCTGGACAGTTGTTAGCTTTTAAGAATGTCACTAGTGGTGCTGTTTATTCTGTCACGCCATGTTCTTTTTCAGAGCAGGCTGCATATGTTGATGATGATATAGTGGGTGTTATTTCTAGTTTGTCTAGCTCCACTTTTAACAGTACTAGGGAGTTGCCTGGTTTCTTCTACCATTCTAATGATGGCTCTAATTGTACAGAGCCTGTGTTGGTGTATAGTAACATAGGTGTTTGTAAATCTGGCAGTATTGGCTACGTCCTATCTCAGTCTGGCCAAGTCAAAATTGCACCCACGGTTACTGGGAATATCAGTATTCCCACCAACTTTAGTATGAGTATTAGGACAGAATATTTACAGCTTTACAACACGCCTGTTAGTGTTGATTGTGCCACATATGTTTGTAATGGTAACTCTCGTTGTAAACAACTACTCACCCAGTACACTGCAGCATGTAAGACCATAGAATCAGCATTACAACTCAGCGCTAGGCTTGAGTCTGTTGAAGTTAACTCTATGCTCACTATTTCTGAAGAGGCTCTACAGTTAGCTACCATTAGTTCGTTTAATGGTGATGGATATAATTTTACTAATGTGCTGGGTGTTTCTGTGTATGATCCTGCAAGTGGCAGGGTGGTACAAAAAAGGTCTTTTATTGAAGACCTGCTTTTTAATAAAGTGGTTACTAATGGTCTTGGTACTGTTGATGAAGACTATAAGCGCTGTTCTAATGGTCGCTCTGTGGCAGATCTAGTCTGTGCACAGTATTACTCTGGTGTCATGGTACTACCTGGTGTTGTTGACGCTGAGAAGCTTCACATGTATAGTGCGTCTCTCATCGGTGGTATGGTGCTAGGAGGTTTTACTTCTGCAGCGGCATTGCCTTTTAGCTATGCTGTTCAAGCTAGACTTAATTATCTTGCTCTACAGACGGATGTTCTACAGCGGAACCAGCAATTGCTTGCTGAGTCTTTTAACTCTGCTATTGGTAATATAACTTCAGCCTTTGAGAGTGTTAAAGAGGCTATTAGTCAAACTTCCAAGGGTTTGAACACTGTGGCTCATGCGCTTACTAAGGTTCAAGAGGTTATTAACTCGCAGGGTGCAGCTTTGACTCAACTTACTGTACAGCTGCAACACAACTTCCAAGCCATTTCTAGTTCTATTGATGACATTTACTCTCGACTGGATATTCTCTCAGCCGATGTTCAGGTTGACCGTCTTATTACCGGCAGATTATCAGCACTTAATGCTTTTGTTGCTCAAACCCTCACTAAGTATACTGAGGTTCAGGCTAGCAGGAAGCTAGCACAGCAAAAGGTTAATGAGTGCGTTAAATCGCAATCTCAGCGTTATGGTTTTTGTGGTGGTGATGGCGAGCACATTTTCTCTCTGGTACAGGCAGCACCTCAGGGCCTGCTGTTTTTACATACAGTACTTGTACCGGGTGACTTTGTAGATGTTATTGCCATCGCTGGCTTATGCGTTAACGATGAAATTGCCTTGACTCTACGTGAGCCTGGCTTAGTCCTGTTTACGCATGAACTTCAAAATCATACTGCGACGGAATATTTTGTTTCATCGCGACGTATGTTTGAACCTAGAAAACCTACCGTTAGTGATTTTGTTCAAATTGAGAGTTGTGTGGTCACCTATGTCAATTTGACTAGAGACCAACTACCAGATGTAATCCCAGATTACATCGATGTTAACAAAACACTTGATGAGATTTTAGCTTCTCTGCCCAATAGAACTGGTCCAAGTCTTCCTTTAGATGTTTTTAATGCCACTTATCTTAATCTCACTGGTGAAATTGCAGATTTAGAGCAGCGTTCAGAGTCTCTCCGTAATACTACAGAGGAGCTCCAAAGTCTTATATATAATATCAACAACACACTAGTTGACCTTGAGTGGCTCAACCGAGTTGAGACATATATCAAGTGGCCGTGGTGGGTTTGGTTGATTATTTTTATTGTTCTCATCTTTGTTGTGTCATTACTAGTGTTTTGCTGCATTTCCACGGGTTGTTGTGGATGCTGCGGCTGCTGCTGTGCTTGTTTTTCAGGTTGTTGTAGGGGTCCTAGACTTCAACCTTGTTTTTGA

>Fujiannanping-S-2018-11-21 Porcine epidemic diarrhea virus strain Fujiannanping-S-2018-11-21 spike protein (S) gene, complete cds
ATGAAGTCTTTAACCTACTTCTGGTTGTTCTTACCAGTACTTTCAACATTTAGCCTACCACAAGATGTCGCCAGGTGCTCAGCTAACACTAATTTTAGGCGGTTCTTCTCAAAATTTAATGTTCAGGCGCCTGCAGTTGTTGTACTGGGCGGTTATTTACCTATTGGTGAAAACCAGGGTGTTAATTCAACTTGGTACTGTGCTGGTCGACATCCAACTGCTAGTGGCGTTCATGGTATCTTTGTTAGCCATATCAGAGGTGGTCATGGCTTTGAGATTGGCATTTCGCAAGAGCCTTTTGACCCTAGTGGCTACCAGCTTTATTTACATAAGGCTACTAATGGTAACACTAATGCTACTGCGCGATTGCGCATTTGCCAGTTTCCCAGCATTAAAACATTGGGCCCCACTGCTGATAACGATGTTACAACAGGTCGTAACTGCCTATTTAACAAAGCCATCCCAGCTCATATGAGTGAACATAGTGTTGTCGGCATAACATGGGATAATGATCGTGTCACTGTCTTTTCTGACAAGATCTATCATTTTTATTTTAAAAATGATTGGTCCCGTGTTGCGACAAATTGTTACAACAGTGGAGGTTGTGCTATGCAATATGTTTACGAACCCACTTACTACATGCTTAATGTTACTAGTGCTGGTGAGGATGGTATTTTTTATCAACCCTGTACAGCTAATTGCATTGGTTATGCTGCCAATGTATTTGCTACTGAGCCCAATGGCCACATACCAGAAGGTTTTAGTTTTAATAATTGGTTTCTTTTGTCCAATGATTCCACTTTGGTGCATGGTAAGGTGGTTTCCAACCAACCATTGTTGGTCAATTGTCTTTTGGCCATGCCTAAGATTTATGGACTAGGCCAATTTTTCTCCTTCAATCAAACGATCGATGGTGTTTGTAATGGAGCTGCTGTGCAGCGTGCACCAGAGGCTCTGAGGTTTAATATTAATGATACCTCTGTCATTCTTGCTGAAGGCTCAATTGTACTTCACACTGCTTTAGGAATAAATCTTTCTTTTGTTTGCAGTAATTCTTCAAATCCTCATTTAGCCACCTTCACCATACCTCTGGGTGCTACCCAAGTACCCTATTATTGCTTTCTTAAAGTGGATACTTACAATTCCACTGTTTATAAATTTTTGGCTGTTTTACCTCCAACCGTCAGGGAAATTGTCATCACCAAGTATGGTGATGTTTATGTCAATGGGTTTGGATACTTGCATCTCGGTTTGTTGGATGCTGTCACAATTAACTTCACTGGTCATGGCACTGACGATGATGTTTCTGGTTTTTGGACCATAGCATCGACTAATTTTGTTGATGCACTCATCGAAGTTCAAGGAACTGCCATTCAGCGTATTCTTTATTGTGATGATCCTGTTAGCCAACTCAAGTGTTCTCAGGTTGCTTTTGACCTTGACGATGGTTTTTACCCTATTTCTTCTAGAAACCTTCTGAGTTATGAACAGCCAATTTCGTTTGTTACTCTGCCATCATTTAATGATCATTCTTTTGTTAACATTACTGTCTCTGCTTCCTTTGGTGGTCATAGTGGTGCCAACCTTATTGcATCTGACacTACTATCAATGGGTTTAGTTCTTTCTGTGTTGACACTAGACAATTTACCATTTCACTGTTTTATAACGTTACAAACATTTATGGTTATGTGTCTAAATCACAGGACAGTAATTGCCCTTTCACCTTGCAATCTGTTAATGATTACCTGTCTTTTAGCAAATTTTGTGTTTCCACCAGCCTTTTGGCCAGTGCCTGTACCATAGACCTTTTTGGTTACCCTGATTTTGGTAGTGGTGTTAAGTTAACGTCCCTTTACTTTCAATTCACAAAGGGTGAGTTGATTACTGGCACGCCTAAACCACTTGAAGGTGTCACGGACGTTTCTTTTATGACTCTGGATGTTTGTACCAAGTATACTATCTATGGCTTTAAAGGTGAGGGTATCATTACCCTTACAAATTCTAGCTTTTTGGCAGGTGTTTATTACACATCTGATTCTGGACAGTTGTTAGCCTTTAAGAATGTCACTAGTGGTGCTGTTTATTCTGTTACACCATGTTCTTTTTCAGAGCAGGCTGCATATGTTGATGATGATATAGTGGGTGTTATTTCTAGTTTGTCTAACTCCATTTTTAACAGTACTAGGGAGTTGCCTGGTTTCTTCTACCATTCTAATGATGGCTCTAATTGTACAGAGCCTGTGTTGGTTTATAGTAACATAGGTGTTTGTAAATCTGGCAGTATTGGCTACGTCCCATCTCAGTCTGGCCAAGTCAAGATTGCACCCACGGTTACTGGGAATATTAGTATTCCCACCAACTTTAGTATGAGTATTAGGACAGAATATTTACAGCTTTACAATACGCCTGTTAGTGTTGATTGTGCCACATATGTTTGTAATGGTAACTCTCGTTGTAAACAATTACTCACCCAGTACACTGCAGCATGTAAGACCATAGAGTCAGCATTACAACTCAGCGCTAGGCTTGAGTCTGTTGAAGTTAACTCTATGCTTACTATTTCTGAAGAGGCTCTACAGTTAGCTACCATCAGTTCGTTTAATGGTGATGGATATAATTTTACTAATGTGCTGGGTGTTTCTGCGTATGATACTGCAAGTGGCAGGGTGGTACAAAAAAGGTCTTTTATTGAAGACCTGCTTTTTAATAAAGTGGTTACTAATGGCCTTGGTACTGTTGATGAAGACTATAAGCGCTGTTCTAATGGTCGTTCTGTGGCAGATCTAGTCTGTGCACAGTATTACTCTGGTGTCATGGTACTACCTGGTGTTGTTGACGCTGAGAAGCTTCACATGTATAGTGCGTCTCTCATCGGTGGTATGGTGCTAGGAGGTTTTACTTCTGCAGCGGCATTGCCTTTTAGCTATGCTGTTCAAGCGAGACTCAATTATCTTGCTTTACAGACGGATGTTCTACAGCGGAACCAGCAATTGCTTGCTGAGTCTTTTAACTCTGCTATTGGTAATATAACTTCAGCCTTTGAGAGTGTTAAAGAGGCTATTAGTCAAACTTCTAAGGGTTTGAACACTGTGGCTCATGCGCTTACTAAGGTTCAAGAGGTTGTAAACTCGCAGGGTGCAGCTTTGACTCAACTTACCGTACAGCTGCAACACAACTTCCAAGCCATTTCTAGTTCTATTGATGACATTTACTCTCGACTGGATATTCTTTCAGCCGATGTTCAGGTTGACCGTCTCATCACCGGCAGATTGTCAGCACTTAATGCTTTTGCTGCTCAAACCCTCACTAAGTATACTGAGGTTCAGGCTAGCAGGAAGCTAGCACAGCAAAAGGTTAATGAGTGCGTTAAATCGCAATCTCAGCGTTATGGTTTTTGTGGTGGTGATGGCGAGCACATTTTCTCTCTGGTACAGGCCGCACCTCAAGGCCTGCTGTTTTTACATACAGTACTTGTACCAGGTGACTTTGTAAATGTTATTGCCATCGCTGGCTTATGTGTTAACGATGAAATTGCCTTGACTCTACGTGAGCCTGGCTTAATCTTGTTTACGCATGAACTTCAAGATACTGCGACGGAATATTTTGTTTCATCGCGACGTATGTATGAACCTAGAAAACCTACCGTTGGTGATTTTGTTCAAATTGAGAGCTGTGTGGTCACCTATGTCAATTTGACTAGAGACCAACTACCAGAAGTAATCCCAGATTACATCGATGTTAACAAAACACTTGATGAGATTTTAGCTTCCCTGCCCAATAGAACTGGTCCAAGTCTTTCTCTAGATGTTTTTAATGCCACTTATCTTAATCTCACTGGTGAAATTGCAGATTTAGAGCAGCGCTCAGAGTCTCTCCGTAATACTACAGAAGAGCTCCAAAGTCTTATATATAATATCAACAACACACTAGTTGACCTTGAGTGGCTCAACCGAGTTGAGACATATATCAAGTGGCCGTGGTGGGTTTGGTTGATTATTTTTATTGCTCTCATCTTTGTTGTGTCATTACTAGTGTTCTGCTGCATTTCCACGGGTTGTTGTGGATGCTGCGGCTGCTGTGGTGCTTGTTTTTCAGGTTGTTGTAGGGGTCCTAGAATGCAACCTTACGAAGCTTTTGAAAAGGTCCACGTGCAGTGA

>Guangdongxinyuan-S-2018-11-5 Porcine epidemic diarrhea virus strain Guangdongxinyuan-S-2018-11-5 spike protein (S) gene, complete cds
ATGAAGTCTTTAACCTACTTCTGGTTGTTCTTACCAGTACTTTCAACATTTAGCCTACCACAAGATGTCACCAGGTGCTCAGCTAACACTAATTTTAGGCGGTTCtTTTCAAAATTTAATGTTCAGGCGCCTGCAGTTGTTGTACTGGGCGGTTATCTACCTATTGGTGAAAACCAGGGTGTTAATTCAACTTGGTACTGTCATGGCCAACATCCAACTGCTAGTGGCGTTCATGGTATCTTTCTTAGCCATATTAGAGGTGGTCATGGCTTTGAGATTGGCATTTCGCAAGAGCCTTTTGACCCTAGTGGTTACCAGCTTTATTTACATAAGTCTACTAATGGTAACACTAATGCTACTGCGCGATTGCGCATTTGCCAGTTTCCCAGCATTAAAACATTGGGCCCCACTGCTGATAACGATGTTACAACAGGTCGTAACTGCCTATTTAACAAAGCCATCCCAGCTCATATGAGTGAACATAGTGTTGTCGGCATAACATGGGATAATGATCGTGTCACTGTCTTTTCTGACAAGATCTATCATTTTTATTTTAAAAATGATTGGTCCCGTGTTGCGACAAAGTGTTACAACAGTGGAGGTTGTGCTATGCAATATGTTTACGAACCCACTTACTACATGCTTAATGTTACTAGTGCTGGTGAGGATGGTATTTCTTATCAACTCTGTACAGCTAATTGCATTGGTTATGCTGCCAATGTATTTGCTACTGAGCCCAATGGCCACATACCAGAAGGTTTTAGTTTTAATAATTGGTTTCTTTTGTCCAATGATTCCACTTTGGTGCATGGTAAGGTGGTTTCCAACCAACCATTGTTGGTCAATTGTCTTTTGGCCATGCCTAAGATTTATGGACTAGGCCAATTTTTCTCCTTCAATCAAACGATCGATGGTGTTTGTAATGGAGCTGCTGTGCAGCGTGCACCaGAGgCTCtGAGgTTTAATATTAATGACACCTCTGTCATTCTTGCTGAAGGCTCAATTGTACTTCACACTGCTTTAGGAACAAATCTTTCTTTTGTTTGCAGTAATTCTTCAGATCCTCATTTAGCTACCTTCACCATACCTCTGGGTGCTACCCAAGTACCCTATTATTGTTTTCTTAAAGTGGATACTTACAACTCCACTGTTTATAAATTTTTGGCTGTTTTACCTCCTACCGTCAGGGAAATTGTCATCACCAAGTATGGTGATGTTTATGTCAATGGGTTTGGATACTTGCATCTCGGTTTGTTGGATGCTGTCACAATTAATTTCACTGGTCATGGCACTGACGATGATGTTTCTGGTTTTTGGACCATAGCATCGACTAATTTTGTTGATGCACTCATCGAAGTCCAAGGAACTGCCATTCAGCGTATTCTTTATTGTGATGATCCTGTTAGCCAACTCAAGTGTTCTCAGGTTGCTTTTGACCTTGACGATGGTTTTTATCCTATCTCTTCTAGAAACCTTCTGAGTCATGAACAGCCAATTTCTTTTGTTACTCTGCCATCATTTAATGATCATTCTTTTGTTAACATTACTGTCTCTGCTTCCTTTGGTGGTTATAGTGGTGCCAACCTTATTGCATCTGACACTACTATCAATGGGTTTAGTTCTTTCTGTGTTGACACTAGACAATTTACCATTTCACTGTTTTATAACGTTACAAACAGTTATGGTTATGTGTCTAAATCAGAGGCCAGTAATTGCCCTTTCACCTTGCAATCTGTTAATGATTACCTCTCTTTTAGCAAATTTTGTGTTTCCACCAGCCTTTTGGCTAGTGCCTGTACCATAGATCTTTTTGGTTACCCTGATTTTGGTAGTGGTGTTAAGTTTACGTCCCTTTACTTTCAATTCACAAAGGGTGAGTTGATTACTGGCACGCCTATACCACTTGAAGGTGTCACGGACGTTTCTTTTATGACTCTAGATGTGTGTACCAAGTATACTATCTATGGCTTTAAAGGTGAGGGTATCATTACCCTTACAAATTCTAGCTTTTTGGCAGGTGTTTATTACACATCTGATTCTGGACAGTTGTTAGCCTTTAAGAATGTCACTAGTGGTGCTGTTTATTCTGTTACGCCATGTTCTTTTTCAGAGCAGGCTGCATATGTTGATGATGATATAGTGGGTGTTATTTCTAGTTTGTCTAACTCCACTTTTAACAGTACTAGGGAGTTGCCTGGTTTCTTTTACCATTCTAATGATGGCTCTAATTGTACAGAGCCTGTGTTGGTGTATAGTAACATAGGTGTTTGTAAATCTGGCAGTATTGGCTACGTCCCATCTCAGTCTGGCCAAGTCAAGATTGCACCCACGGTTACTGGGAATATCAGTATTCCCACCAACTTTAGTATGAGTATTAGGACAGAATATTTACAGCTTTACAACACGCCTGTTAGTGTTGATTGTGCCACATATGTTTGTAATGGTAACTCTCGTTGTAAACAATTACTCACCCAGTACACTGCAGCATGTAAGACCATAGAGTCAGCATTACAACTCAGCGCTAGGCTTGAGTCTGTTGAAGTTAACTCTATGCTTACTATTTCTGAAGAGGCTCTACAGTTAGCTACCATTAGTTCGTTTAATGGTGATGGATATAATTTTACTAATGTGCTTGGTGTTTCTGTGTATGATCCTGCAAGTGGCAGGGTGGTACAAAAAAGGTCTTTTATTGAAGACCTGCTTTTTAATAAAGTGGTTACTAATGGCCTTGGTACTGTTGATGAAGACTATAAGCGCTGTTCTAATGGTCGCTCTGTGGCAGATCTAGTCTGTGCACAGTAtTACTCTGGTGTCaTGGTACTACCTGGTGTTGTTGACGCTGAGAAGCTTCACATGTATAGTGCGTCTCTCATCGGTGGTATGGTGCTAGGAGGTTTTACTGCTGCAGCGGCATTGCCTTTTAGCTATGCTGTTCAAGCTAGACTCAATTATCTTGCTCTACAGACGGATGTTCTACAGCGGAACCAGCAATTGCTTGCTGAGTCTTTTAACTCTGCTATTGGTAATATAACTTCAGCCTTTGAGAGTGTTAAAGAGGCTATTAGTCAAACTTCCAAGGGTTTGAACACTGTGGCTCATGCGCTTACTAAGGTTCAAGAGGTTGTTAACTCGCAGGGTGCAGCTTTGACTCAACTTACTGTACAGCTGCAACACAACTTCCAAGCCATTTCTAGTTCTATTGATGACATTTACTCTCGACTGGACATTCTTTCAGCCGATGTTCAGGTTGACCGTCTCATCACCGGCAGATTATCAGCACTTAATGCTTTTGTTGCTCAAACCCTCACTAAGTATACTGAGGTTCAGGCTAGCAGGAAGCTAGCACAGCAAAAGGTTAATGAGTGCGTTAAATCGCAATCTCAGCGTTATGGTTTTTGTGGTGGTGATGGCGAGCACATTTTCTCTCTGGTACAGGCCGCACCTCAAGGCCTGCTGTTTTTACACACAGTACTTGTACCGGGTGACTTTGTAAATGTTATTGCCATCGCTGGCTTATGTGTTAACGATGAAATTGCCTTGACTCTACGTGAGCCTGGCTTAGTCTTGTTTACGCATGAACTTCAAGATAATGCGACGGAATATTTTGTTTCATCGCGACGTATGTATGAACCTAGAAAACCTACCGTTGGTGATTTTGTTCAAATTGAGAGTTGTGTGGTCACCTATGTCAATTTGACTAGAGACCAACTACCAGAAGTAATCCCAGATTACATCGATGTTAACAAAACACTTGATGAGATTTTAGCTTCTCTGCCCAATAGAACTGGTCCAAGTCTTTCTCTAGATGTTTTTAATGCCACTTATCTTAATCTCACTGGTGAAATTGCAGATTTAGAGCAGCGTTCAGAGTCTCTCCGTAATACTACAGAAGAGCTCCAAAGTCTTATATATAATATCAACAACACACTAGTTGACCTTGAGTGGCTCAACCGAGTTGAGACCTATATCAAGTGGCCGTGGTGGGTTTGGTTGATTATTTTTATTGTTCTCATCTTTGTTGTGTCATTACTAGTGTTCTGCTGCATTTCCACGGGTTGTTGTGGATGCTGCGGCTGCTGCTGTGCTTGTTTTTCAGGTTGTTGTAGGGGTCCTAGACTTCAACCTTACGAAGTTTTTGAAAAGGTCCACGTGCAGTGA

>Guangxi-S-2018-12-21 Porcine epidemic diarrhea virus strain Guangxi-S-2018-12-21 spike protein (S) gene, complete cds
ATGAAGTCTTTAACCTACTTCTGGTTGTTCTTACCAGTACTTTCAACACTTAGCCTACCACAAGATGTCACCAGGTGCTCAGCTAACACTAATTTTAGGCGGTTCTTTTCAAAATTTAATGTTCAGGCGCCTGCAGTTGTTGTACTGGGCGGTTATCTACCTATTGGTGAAAACCAGGGTGTCAATTCAACTTGGTACTGTGCTGGCCAACATCCAACTGCTAGTGGCGTTCATGGTATCTTTCTTAGCCATATTAGAGGTGGTCATGGCTTTGAGATTGGCATTTCGCAAGAGCCTTTTGACCCTAGTGGTTACCAGCTTTATTTACATAAGGCTACTAACGGTAACACTAATGCTACTGCGCGACTGCGCATTTGCCAGTTTCCCAGCATTAAAACATTGGGCCCCACTGCTAATAATGATGTTACAACAGGTCGTAACTGCCTATTTAACAAAGCCATCCCAGCTCATATGAGTGAACATAGTGTTGTCGGCATAACATGGGATAATGATCGTGTCACTGTCTTTTCTGACAAGATCTATTATTTTTATTTTAAAAATGATTGGTCCCGTGTTGCGACAAAGTGTTACAACAGTGGAGGTTGTGCTATGCAATATGTTTACGAACCCACTTACTACATTCTTAATGTTACTAGTGCTGGTGAGGATGGTATTTCTTATCAACCCTGTACAGCTAATTGCATTGGTTATGCTGCCAATGTATTTGCTACTGAGCCCAATGGCCACATACCAGAAGGTTTTAGTTTTAATAATTGGTTTCTTTTGTCCAATGATTCCACTTTGGTGCATGGTAAGGTGGTTTCCAACCAACCATTGTTGGTCAATTGTCTTTTGGCCATTCCTAAGATTTATGGACTAGGCCAATTTTTCTCCTTTAATCAAACGATCGATGGTGTTTGTAATGGAGCTGCTGTGCAGCGTGCACCAGAGGCTCTGAGGTTtaATATTAATGACACCTCTGTCATTCTTGCTGAAGGCTCAATTGTACTTCATACTGCTTTAGGAACAAATTTTTCTTTTGTTTGCAGTAATTCCTCAGAACCTCACTTAGCCACCTTCGCCATACCTTTAGGTGCTACCCAAGTACCTTATTATTGTTTTCTTAAAGTGGATACTTACAACTCCACTGTTTATAAATTTTTGGCTGTTTTACCTCCTACCGTTAGGGAAATTGTCATCACCAAGTATGGTGATGTTTATGTCAATGGGTTTGGCTACTTGCATCTCGGTTTGTTGGATGCTGTCACAATTAACTTCACTGGTCATGGCACTGACGATGACGTTTCTGGTTTTTGGACCATAGCATCGACTAATTTTGTTGATGCACTCATCGAAGTTCAAGGAACTGCCATTCAGCGTATTCTTTATTGTGATGATCCTGTTAGCCAACTCAAGTGTTCTCAGGTTGCTTTTGACCTTGACGATGGTTTTTACCCTATCTCTTCTAGAAACCTTCTGAGTCATGAACAGCCAATTTCTTTTGTTACTTTGCCATCATTTAATGACCATTCTTTTGTTAACATTACTGTCTCTGCGTCCTTTGGTGGTAATAGTGGTGCCAACCTTATTGCATCTCACACTACCATCAATGGGTTTAGTTCTTTCTGTGTTGACACTAGACAATTCACCATTTCACTGTTTTATAATGTTACAAACAGTTATGGTTACGTGTCTAACTCACAGGACAGTAATTGCCCTTTCACCTTGCAATCTGTTAATGATTACCTGTCTTTTAGCAAATTTTGTGTTTCTACCAGCCTTTTGGCTAGTGCTTGTACCATAGATCTTTTTGGTTACCCTGAGTTTGGTAGTGGTGTTAAGTTCACGTCCCTTTACTTTCAATTCACAAAGGATGAGCTGATTACTGGCACGCCTAAACCACTTGAAGGTGTTACGGACGTTTCTTTTATGACTCTGGATGTGTGTACCAAGTATACTATCTATGGCTTTAAAGGTGAGGGTATTATTACCCTTACAAATTCTAGTTTTTTTGCAGGTGTTTATTACACATCTGATTCTGGACAGTTGTTAGCTTTTAAGAATGTCACTAGTGGTGCTGTTTATTCTGTTACGCCATGTTCTTTTTCAGAGCAGGCTGCATATGTTGATGATGATATAGTGGGTGTTATTTCTAGTTTGTCTAACTCCACTTTTAACAGTACTAGGGAGTTGCCTGGTTTCTTCTACCATTCTAATGATGGCTCTAATTGTACAGAGCCTGTGTTGGTGTATAGTAACATAGGTGTTTGTAAATCTGGCAGTATTGGCTATGTCCCATCTCAGTCTGGTCAAGTCAAGATTGCTCCCACGGTTACTGGGAATATTTCTATTCCCACCAACTTTAGTATGAGTATTAGGACAGAATATTTACAGCTTTACAACACGCCTGTTAGTGTTGATTGTGCCACATATGTTTGTAATGGTAACTCTCGTTGTAAACAATTACTCACCCAGTACACTGCAGCATGTAAGACCATAGAGTCAGCATTACAACTCAGCGCTAGGCTCGAGTCTGTTGAAGTTAACTCTATGCTTACTATTTCTGAAGAGGCTCTACAGTTAGCTACCATTAGTTCGTTTAATGGTGATGGATATAATTTTACTAATGTGCTGGGTGCTTCTGTGTATGACCCTGCAAGTGGCAGGGTGGTACAAAAAAGGTCTTTTATTGAAGACCTGCTTTTTAATAAAGTGGTTACTAATGGCCTTGGTACCGTTGATGAAGACTATAAGCGCTGTTCTAATGGTCGCTCTGTGGCAGATCTAGTCTGTGCACAGTATtACTCTGGTGTcATGGTACTACCTGGTGTTGTTGACGCTGAGAAGCTTCACATGTATAGTGCGTCTCTCATCGGtGGTATGGTGCTAGGAGGTTTTACTTCTGCAGCGGCATTGCCTTTTAGCTATGCTGTTCAAGCTAGACTCAATTATCTTGCTTTACAGACGGATGTTCTACAGCGGAACCAGCAAATGCTTGCTGAGTCTTTTAACTCTGCTATTGGTAATATAACTTCAGCCTTTGAGAGTGTTAAAGAGGCTATTAGTCAAACTTCCAAGGGTTTGAACACTGTGGCTCATGCGCTTACTAAGGTTCAAGAGGTTGTTAACTTGCAGGGTGCAGCTTTGACTCAACTTACCGTACAACTGCAACACAACTTCCAAGCCATTTCTAGTTCTATTGATGACCTTTACTCTCGACTGGACATTCTTTCAGCCGATGTTCAGGTTGACCGTCTCATCACCGGCAGATTATCAGCACTTAATGCTTTTGTTGCTCAAACCCTCACTAAGTATACTGAGGTTCAGGCTAGCAGGAAGCTAGCACAGCAAAAGGTTAATGAGTGCGTTAAATCGCAATCTCAGCGTTATGGTTTTTGTGGTGGTGATGGCGAGCACATTTTCTCTCTGGTACAGGCAGCACCCCAGGGCCTGCTGTTTCTACATACAGTACTTGTACCGGGTGATTTTGTAGATGTTATTGCCATCGCTGGCTTATGCGTTAACGATGAAATTGCCTTGACTCTACGTGAGCCTGGCTTAGTCTTGTTTACGCATGAACTTCAAAACCATACTGCGACGGAATATTTTGTTTCATCGCGACGTATGTTTGAACCTAGAAAACCTACCGTTAGTGATTTTGTCCAAATTGAGAGCTGTGTGGTCACCTATGTCAATTTGACTAGGGACCAACTACCAGAAGTAATCCCAGATTACATCGATGTTAACAAAACACTTGATGAGATTTTAGCTTCTCTGCCCAATAGAACTGGTCCAAGTCTTTCTCTAGATGTTTTTAATGCCACTTATCTTAATCTCACTGGTGAAATTGCAGATTTAGAGCAGCGTTCAGAGTCTCTCCGTAATACTACAGAAGAGCTCCAAAGTCTTATATATAATATCAACAACACACTAGTTGACCTTGAGTGGCTCAACCGAGTTGAGACATATATCAAGTGGCCGTGGTGGGTTTGGTTGATTATTTTTATTGTTCTCATCTTTGTTGTGTCATTATTAGTGTTCTGCTGCATTTCCACGGGTTGTTGTGGATGTTGCGGCTGCTGTGGTGCTTGTTTTTCAGGTTGTTGTAGGGGTCCTAGACTTCAACCTTACGAAGCTTTTGAAAAGGTCCACGTGCAGTGA

>Guizhouzunyi-S-2018-12-29 Porcine epidemic diarrhea virus strain Guizhouzunyi-S-2018-12-29 spike protein (S) gene, complete cds
ATGAAGTCTTTAACTTACTTCTGGTTGTTCTTACCAGTACTTTCAACACTTAGCCTACCACAAGATGTCACCAGGTGCTCAGCTAACACTAATTTTAGGCGGTTCTTTTCAAAATTTAATGTTCAGGCGCCTGCAGTTGTTGTACTGGGCGGTTATCTACCTATTGGTGAAAACCAGGGTGTTAATTCAACTTGGTACTGTGCTGGCCAATATTCAACTGCTAGTGGCGTTCATGGTATCTTTCTTAGCCATATTAGAGGTGGTCATGGCTTTGAGATTGGCATTTCGCAAGAGCCTTTTGACCCTAGTGGTTACCAGCTTTATTTACATAAGGCTACTAATGGTAACACTAATGCTACTGCGCGATTGCGCATTTGCCAGTTTCCCAGCATTAAAACATTGCGCCCCACTGCTGATAACGATGTTACAACAGGTCGTAACTGCCTATTTAACAAAGCCATCCCAGCTCATATGAGTGAACATAGTGTTGTCGGCATAACATGGGATAATGATCGTGTCACTGTCTTCTCTGACAAGATCTATCATTTTTATTTTAAAAATGATTGGTCCCGTGTTGCGACAAAGTGTTACAACAGTGGAGGTTGTGCTATGCAATATGTTTACGAACCCACTTACTACATGCTTAATGTTACTAGTGCTGGTGAGGATGGTATTTCTTATCAACTCTGTACAGCTAATTGCATTGGTTATGCTGCCAATGTATTTGCTACTGAGCCCAATGGCCACATACCAGAAGGTTTTAGTTTTAATAATTGGTTTCTTTTGTCCAATGATTCCACTTTGGTGCATGGTAAGGTGGTTTCCAACCAACCATTGTTGGTCAATTGTCTTTTGGCCATGCCTAAGATTTATGGACTAGGCCAATTTTTCTCCTTCAATCAAACGATCGATGGTGTTTGTAATGGAGCTGCTGTGCAGCGtGCACCAGAGGCTCTGAGGTTTaATATTAATGACACCTCTGTCATTCTTGCTGAAGGCTCAATTGTACTTCACACTGCTTTAGGAACAAATTTTTCTTTTGTTTGCAGTAATTCTTCAGATCCTCATCCAGCCACCTTCACCATACCTCTGGGTGCTACCCAAGTACCCTATTATTGTTTTCTTAAAGTGGATACTTACAACTCCACTGTTTATAAATTTTTGGCTGTTTTACCTCCTACCGTCAGGGAAATTGTCATCACCAAGTATGGTGATGTTTATGTCAATGGGTTTGGATACTTGCATCTCGGTTTGTTGGATGCTGTCACAATTAATTTCACTGGTCATGGCACTGACGATGATGTTTCTGGTTTTTGGACCATAGCATCGACTAATTTTGTTGATGCACTCGTCGAAGTTCAAGGAACTGCCATTCAGCGTATTCTTTATTGTGATGATCCTGTTAGCCAACTCAAGTGTTCTCAGGTTGCTTTTGACCTTGACGATGGTTTTTATCCTATCTCTTCTAGAAACATTCTGAGTCATGAACAGCCAAGTTCTTTTGTTACTCTGCCATCATTTAATGATCATTCTTTTGTTAACATTACTATCTCTGCTTCCTTTGGTGGTCATAGTGGTGCCAACCTTATTGCATCTGACACTACTATCAATGGGTTTAGTTCTTTCTGTGTTGACACTAGACAATTTACCATTTCACTGTTTTATAACGTTACAAACATTTATGGTTATGTGTCTAAATCACAGGACAGTAATTGCCCTTTCACCTTGCAATCTGTTAATGATTACCTGTCCTTTAGCAAATTTTGTGTTTCCACCAGCCTTTTGGCCAGTGCTTGCACCATAGATCTTTTTGGTTACCCTGAGTTTGGTAGTGGTGTTAAGTTtACGTCCCTttACTCTCCATTCACAAAGGGTGAGTTGATTACTGGCACGCCTAAACCACTTGAAGGTGTCACGGACGTTTCTTTTATGACTCTGGATGTGTGTACCAAGTATACTATCTATGGCTTTAAAGGTGAGGGTATCATTACCCTTACAAATTCTAGCTTTTTGGCAGGTGTTTATTACACATCTGATTCTGGACAGTTGTTAGCCTTTAAGAATGTCACTAGTGGTGCTGTTTATTCTGTTACGCCATGTTCTTTTTCAGAGCAGGCTGTTTATGTTGATGATGATATAGTGGGTGTTATTTCTAGTTTGTCTAACTCCACTTTTAACAGTACTAGGGAGTTGCCTGGTTTCTTCTACCATTCTAATGATGGCTCTAATTGTACAGAGCCTGTGTTGGTGTATAGTAACATAGGTGTTTGTAAATCTGGCAGTATTGGCTACGTCCCATCTCAGTTTGGCCAAGTCAAGATTGCACCCATGGTTACTGGGAATATCAGTATTCCCACCAACTTTAGTGTGAGTATTAGGACAGAATATTTACAGCTTTACAACACGCCTGTTAGTGTTGATTGTGCCACATATGTTTGTAATGGTAACTCTCGTTGTAAACAATTACTCACCCAGTACACTGCAGCATGTAAGACCATAGAGTCAGCATTACAACTCAGCGCTAGGCTTGAGTCTGTTGAAGTTAACTCTATGCTTACTATTTCTGAAGAGGCTCTACAGTTAGCTACCATTAGTTCGTTTAATGGTGACGGATATAATTTTACTAATGTGCTGGGTGTTTCTGTGTATGATCCTGCAAGTGGCAGGGTGGTACAAAAAAGGTCTTTTATTGAAGACCTGCTTTTTAATAAAGTGGTTACTAATGGCCTTGGTACTGTTGATGAAGACTATAAGCGCTGTTCTAATGGTCGCTCTGTGGCAGATCTAGTCTGTGCACAGtATTACTCTGGTGTcATGGTACTACCTGGTGTTGTTGACGCTGAGAAGCTTCACATGTATAGTGCGTCTCTCATCGGTGGTATGGTGCTAGGAGGTTTTACTGCTGCAGCGGCATTGCCTTTTAGCTATGCTGTTCAAGCTAGACTTAATTATCTTGCTCTACAGACGGATGTTCTACAGCGGAACCAGCAATTGCTTGCTGAGTCTTTTAACTCTGCTATTGGTAATATAACTTCAGCCTTTGAGAGTGTTAAAGAGGCTATTAGTCAAACTTCCAAGGGTTTGAACACTGTGGCTCATGCGCTTACTAAGGTTCAAGAGGTTGTTAACTCGCAGGGTGCAGCTTTGACTCAACTTACCGTACAGCTGCAACACAACTTCCAAGCCATTTCTAGTTCTATTGATGACATTTACTCTCGACTGGACAGTCTTTCAGCCGATGTTCAGGTTGACCGTCTCATTAACGGCAGATTATCAGCACTTAATGCTTTTGTTTCTCAAACCCTCACTAAGTATACTGAGGTTCAGGCTAGCAGGAAGCTAGCACAGCAAAAGGTTAATGAGTGCGTTAAATCTCAATCTCAGCGTTATGGTTTTTGTGGTGGTGATGGCGAGCACATTTTCTCCCTGGTACAGGCAGCACCTCAGGGCCTGCTGTTTTTACATACAGTACTTGTACCGGGTGATTTTATAGATGTTATTGCCATCGCTGGCTTATGCGTTAACGATGAAATTGCCTTGACTCTACGTGAGCCTGGCTTAGTCTTGTTTACGCATGAACTTCAAAATCATACTGCGACGGAATATTTTGTTTCATCGCGACGTATGTTTGAACCTAGAAAACCTACCGTTAGTGATTTTGTTCAAATTGAGAGTTGTTTGGTCACCTATGTCAATTTGACTAGAGACCAACTACCAGATGTAATCCCAGATTACATCGATGTTAACAAAACACTTGATGAGATTTTAGCCTCTCTGCCCAATAGAACTGGTCCAAGTCTTCCTTTAGATGTTTTTAATGCCACTTATCTTAATCTCACTGGTGAAATTGCAGATTTAGAGCAGCGTTCAGAGTCTCTCCGTAATACTACAGAAGAGCTCCAAATGCTTATATATAATATCAACAACACACTAGTTGATCTTGAGTGGCTCAACCGAGTTGAGACATATATCAAGTGGCCGTGGTGGGTTTGGTTGATTATTTTCATTGTTCTCATCTTTGTTGTGTCACTACTAGTGTTTTGCTGCATTTCCACGGGTTGTTGTGGATGCTGCGGCTGCTGTGGTGCTTGTTTTTCAGGTTGTTGTAGGGGTCCTAGACTTCAACCTTACGAAGCTTTTGAAAAGGTCCACGTGCAGTGA

>Hainan-S-2018-12-22 Porcine epidemic diarrhea virus strain Hainan-S-2018-12-22 spike protein (S) gene, complete cds
ATGAAGTCTTTAACTTACTTCTGGTTGTTCTTACCAGTATTTTCAACACTTAGCCTACCACAAGATGTCACCAGGTGCTCAGCTAACACTAATTTTAGGCGGTTCTTTTCAAAATTTAATGTTCAGGCGCCTGCAGTTGTTGTACTGGGCGGTTATCTACCTATTGGTGAAAACCAGGGTGTTAATTCAACTTGGTACTGTGCTGGCCAACATCCAACTGCTAGTGGCGTTCATGGTATCTTTCTTAGCCATATTAGAGGTGGTCATGGCTTTGAGATTGGCATTTCGCAAGAGCCTTTTGACCCTAGTGGTTACCAGCTTTATTTACATAAGGCTACTAATGGTAACACTAATGCTACTGCGCGATTGCGCATTTGCCAGTTTCCCAGCATTAAAACATTGGGCCCCACTGCTGATAACGATGTTACAACAGGTCGTAACTGCCTATTTAACAAAGCCATCCCAGCTCAtATGAGTGAaCaTAGTGTTGTCGGCATAACATGGGATAATGATCGTGTCACTGTCTTTTCTGACAAGATCTATCATTTTTATTTTAAAAATGATTGGTCCCGTGTTGCGACAAAGTGTTACAACAGTGGAGGTTGTGCTATGCAATATGTTTACGAACCCACTTACTACATGCTTAATGTTACTAGTGCTGGTGAGGATGGTATTTCTTATCAACTCTGTACAGCTAATTGCATTGGTTATGCTGCCAATGTATTTGCTACTGAGCCCAATGGCCACATACCAGAAGGTTTTAGTTTTAATAATTGGTTTCTTTTGTCCAATGATTCCACTTTGGTGCATGGTAAGGTGGTTTCCAACCAACCATTGTTGGTCAATTGTCTTTTGGCCATGCCTAAGATTTATGGACTAGGCCAATTTTTCTCCTTCAATCAAACGATCGATGGTGTTTGTAATGGAGCTGCTGTGCAGCGTGCACCAGAGGCTCTGAGGTTTAATATTAATGACACCTCTGTCaTTCTTGCTGaAGGCTCAATTGTACTTCACACTGCTTTAGGAACAAATCTTTCTTTTGTTTGCAGTAATTCTTCAAATCCTCATTTAGCTACCTTCACCATACCTCTGGGTGCTACCCAAGTACCCTATTATTGTTTTCTTAAAGTGGATACTTACAACCCCACTGTTTATAAATTTTTGGCTGTTTTACCTCCTACCGTCAGGGAAATTGTCATCACCAAGTATGGTGATGTTTATGTCAATGGTTTTGGATACTTGCATCTCGGTTTGTTGGATGCTGTCACAATTAATTTCACTGGTCATGGCACTGACGATGATGTTTCCGGTTTTTGGACCATAGCATCGACTAATTTTGTTGATGCACTCATCGAAGTTCAAGGAACTGCCATTCAGCGTATTCTTTATTGTGATGATCCTGTTAGCCAACTCAAGTGTTCTCAGGTTGCTTTTGACCTTGACGATGGTTTTTATCCTATCTCTTCTAGAAACCTTCTGAGTCATGAACAGCCAATTTCTTTTGTTACTCTGCCATCATTTAATGATCATTCTTTTGTTAACATTACTGTCTCTGCTTCCTTTGGTGGTTATAGTGGTGCCAACCTTATTGCATCTGACACTACTATCAATGGGTTTAGTTCTTTCTGTGTTGACACTAGACAATTTACCATTTCACTGTTTTATAACGTTACAAACAGTTATGGTTATGTGTCTAAATCACaGGACaGTAaTTGCCCTTTCaCCTTGCAATCTGTTAATGATTACCTGTCTTTTAGCAAATTTTGTGTTTCCACCAGCCTTTTGGCTAGTGCATGTACCATAGATCTTTTTGGTTACCCTGAGTTTGGTAGTGGTGTTAAGTTTACGTCCCTTTACTTTCAATTCACAAAGGGTGAGTTGATTACTGGCACGCCTACACCACTTGAAGGTGTCACGGACGTTTCTTTTATGACTCTAGATGTGTGTACCAAGTATACTATCTATGGCTTTAAAGGTGAGGGTATCATTACCCTTACAAATTCTAGCTTTTTTTCAGGTGTTTATTACACATCTGATTCTGGACAGTTGTTAGCCTTTAAGAATGTCACTAGTGGTGCTGTTTATTCTGTTACGCCATGTTCTTTTTCAGAGCAGGCTGCATATGTTGATGATGATATAGTGGGTGTTATTTCTAGTTTGTCTAACTCCACTTTTAACAGTACTAGGGAGTTGCCTGGTTTCTTTTACCATTCTAATGATGGCTCTAATTGTACAGAGCCTGTGTTGGTGTATAGTAACATAGGTGTTTGTAAATCTGGCAGTATTGGCTATGTCTCATCTCAGTCTGGCCAAGTCAAGATTGCACCCACGGTTACTGGGAATATTAGTATTCCCACCAACTTTAGTATGAGTATTAGAACAGAATATTTACAGCTTTACAACACGCCCGTTAGTGTTGATTGCGCTACATATGTTTGTAATGGTAACTCTCGTTGTAAACAATTACTCACCCAGTACACTGCAGCATGTAAGACCATAGAGTCAGCATTACAACTCAGCGCCAGGCTTGAGTCTGCTGAAGTCAACTCTATGCTTACTATTTCTGAGGAGACTCTACAGTTAGCTACCATCAGTTCGTTTAATGGTGATGGATATAATTTTACTAATGTGCTGGGTGTTTCTGTGTATGATCCTGCAAGTGGCAGGGTTGTACAAAAAAGGTCTTTCATTGAAGACCTGCTTTTTAATAAAGTGGTTACTAATGGACTTGGCACTGTTGATGAAGACTATAAGCGCTGCTCTAATGGTCGCTCTGTGGCAGATCTAGTCTGTGCACAGTATTACTCTGGTGTCATGGTACTACCTGGTGTtGTtGACGCTGAgAAGCTTCATATGTATAGTGCGTCTCTCATCGGTGGTATGGTGCTAGGAGGTTTCACTGCTGCAGCGGCATTGCCTTTTAGCTATGCTGTTCAAGCTAGACTTAATTATCTAGCTCTACAGACGGATGTTCTACAGCGGAACCAGCAATTGCTTGCTGAGTCTTTTAACTCTGCTATTGGTAATATAACTTCAGCCTTTGAGAGTGTTAAAGAGGCTATTAGTCAAACTTCCAAGGGTTTGAACACTGTGGCTCATGCGCTTACTAAGGTTCAAGAGGTTGTTAACTCGCAGGGTGCAGCTTTGACTCAACTCACCGTACAGCTGCAACACAACTTCCAAGCCATTTCTAGTTCTATTGATGACATTTACTCTCGACTGGACATTCTCTCAGCCGATGTTCAGGTTGACCGTCTTATTACCGGCAGATTATCAGCACTTAATGCTTTTGTTGCTCAAACCCTCACTAAGTATACTGAGGTTCAGGCTAGCAGGAAGCTAGCACAGCAAAAGGTTAATGAGTGCGTTAAATCGCAATCTCAGCGTTATGGTTTTTGTGGTGGTGATGGCGAGCACATTTTTTCTCTGGTACAGGCCGCACCTCAAGGCCTGCTGTTTTTACACACAGTACTTGTACCGGGTGACTTTGTAAATGTTATTGCCATCGCTGgCTTATGTgttAACGAtGAAATTGCCTTGACTCTACGTGAGCCTGGCTTAGTCTTGTTTACGCATGAACTTCAAGATACAGCGACGGAATATTTTGTTTCATCGCGACGTATGTATGAACCTAGAAAACCTACCGTTGGTGATTTTGTTCAAATTGAGAGTTGTGTGGTCACCTATGTCAATTTGACTAGAGACCAACTACCAGAAGTAATACCAGATTACATTGATGTTAACAAAACACTTGATGAGATTTTAGCTTCTCTGCCCAATAGAACTGGTCCAAGTCTTTCTCTAGATGTTTTTAATGCCACTTATCTTAATCTCACTGGTGAAATTGCAGATTTAGAGCAGCGTTCAGAGTCTCTCCGTAATACTACAGAAGAGCTCCAAAGTCTTATATATAATATCAACAACACACTAGTTGACCTTGAGTGGCTCAACCGAGTTGAGACATATATCAAGTGGCCGTGGTGGGTTTGGTTGATTATTTTTATTGTTTTCATCTTTGTTGTGTCATTACTAGTGTTTTGCTGCATTTCCACGGGTTGTTGTGGATGCTGCGGCTGCTGTGGTGCTTGTTTTTCAGGTTGTTGTAGGGGTCCTAGACTTCAACCTTACGAAGCTTTTGAAAAGGTCCACGTGCAGTGA

>Helongjiang-S-2019-3-5 Porcine epidemic diarrhea virus strain Helongjiang-S-2019-3-5 spike protein (S) gene, complete cds
ATGAAGTCTTTAACTTACTTCTGGTTGTTCTTACCAGTACTTTCAACACTTAGCCTACCACAAGATGTCACCAGGTGCTCAGCTAAGACTAATTTTAGGCGGTTCTTTTCAAAATTTAATGTTCAGGCGCCTGCAGTTGTTGTACTGGGCGGTTATCTACCTATTGGTGAAAACCAGGGTGTTAATTCAACTTGGTACTGTGCTGGCCAACATCAAACTGTTAGTGGCGTTCATGGTATCTTTCTTAGCCATATTAGAGGTGGTCATGGCTTTGAGATAGGCATTTCGCAAGAGCCTTTTGACCCTAGTGGTTACCAGCTTTATTTACATAAGGCTACTAATGGTAACACTAATGCTACTGCGCGATTGCGCATTTGCCAGTTTCCCAGCATTAAAACATTGGGCCCCACTGCTGATAACGATGTTACAACAGGTCGTAACTGCCTATTTAACAAAGCCATCCCAGCTCATATGAGTGAACATAGTGTTGTCGGCATAACATGGGATAATGATCGTGTCACTGTCTTTTCTGACAAGATCTATCATTTTTATTTTAAAAATGATTGGTCCCGTGTTGCGACAAAGTGTTACAACAGTGGAGGTTGTGCTATGCAATATGTTTACGAACCCACTTACTACGTGCTTAATGTTACTAGTGCTGGTGAGGATGGTATTTCTTATCAACTCTGTACAGCTAATTGCATTGGTTATGCTGCCAATGTATTTGCTACTGAGCCCAATGGCCACATACCAGAAGGTTTTAGTTTTAATAATTGGTTTCTTTTGTCCAATGATTCCACTTTGGTGCATGGTAAGGTGGTTTCCAACCAACCATTGTTGGTCAATTGTCTTTTGGCCATGCCTAAGATTTATGGACTAGGCCAATTTTTCTCCTTCAATCAAACGGTCGATGGTGTTTGTAATGGAGCTGCTGTGCAGCGTGCACCAGAGGCTCtGAGGTTTAATATTAATGACACCTCTGTCATTCTTGCTGAAGGCTCAATTGTACTTCACACTGCTTTAGGAACAAATCTTTCTTTTGTTTGCAGTAATTCTTCAAATCCTCATTTAGCTACCTTCACCATACCTCTGGGTGCTACCCAAGTACCCTATTATTGTTTTCTTAAAGTGGATACTTACAACTCCACTGTTTATAAATTTTTGGCTGTTTTACCTCCTACCGTCAGGGAAATTGTCATCACCAAGTATGGTGATGTTTATGTCAATGGTTTTGGATACTTGCATCTCGGTTTGTTGGATGCTGTCACAATTAATTTCACTGGTCATGGCACTGACGATGATGTTTCTGGTTTTTGGACCATAGCATCGACTAATTTTGTTGATGCACTCATCGAAGTTCAAGGAACTGCCATTCAGCGTATTCTTTATTGTGATGATCCTGTTAGCCAACTCAAGTGTTCTCAGGTTGCTTTTGACCTTGACGATGGTTTTTATCCTATCTCTTCTAGAAACCTTCTGAGTCATGAACAGCCAATTTCTTTTGTTACTCTGCCATCATTTAATGATCATTCTTTTGTTAACATTACTGTCTCTGCTTCCTTTGGTGGTCATAGTGGTGCCAACCTTATTGCATCTGACACTACTATCAATGGGTTTAGTTCTTTCTGTGTTGACACTAGACAATTTACCATTTCACTGTTTTATAACGTTACAAACAGTTATGGTTATGTGTCTAAATCACAGGACAGTAATTGCCCTTTCACCTTGCAATCTGTTAATGATTACCTGTCTTTTAGCAAATTTTGTGTTTCCACCAGCCTTTTGGCTAGTGCCTGTACCATAGATCTTTTTGGTTACCCTGAGTTTGGTAGTGGTGTTAAGTATACGTCCCTTTACTTtCAaTTCACAAAGGGTGAGTTGATTACACGCACGCCTACACCACTTGAAGGTGTCACGGACGTTTCTTTTATGACTCTAGATGTGTGTACCAAGTATACTATCTATGGCTTTAAAGGTGAGGGTATCATTACCCTTACAAATTCTAGCTTTTTGGCAGGTGTTTATTACACATCTGATTCTGGACAGTTGTTAGCCTTTAAGAATGTCACTAGTGGTGCTGTTTATTCTGTTACGCCATGTTCTTTTTCAGAGCAGGCTGCATATGTTGATGATGATATAGTGGGTGTTATTTCTAGTTTGTCTAACTCCACTTTTAACAGTACTAGGGAGTTGCCTGGTTTCTTTTACCATTCTAATGATGGCTCTAATTGTACAGAGCCTGTGTTGGTGTATAGTAACATAGGTGTTTGTAAATCTGGCAGTATTGGCTATGTTTCATCTCAGTCTGGCCAAGTCAAGATTGCACCCACGGTTACTGGGAATATTAGTATTCCCACCAACTTTAGTATGAGTATTAGAACAGAATATTTACAGCTTTACAACACGCCCGTTAGTGTTGATTGCGCTACATATGTTTGTAATGGTAACTCTCGTTGTAAACAATTACTCACCCAGTACACTGCAGCATGTAAGACCATAGAGTCAGCATTACAACTCAGCGCCAGGCTTGAGTCTGCTGAAGTCAACTCTATGCTTACTATTTCTGAGGAGACTCTACAGTTAGCTACCATCAGTTCGTTTAATGGTGATGGATATAATTTTACTAATGTGCTGGGTGTTTCTGTGTATGATCCTGCAAGTGGCAGGGTTGTACAAAAAAGGTCTTTCATTGAAGACCTGCTTTTTAATAAAGTGGTTACTAATGGACTTGGCACTGTTGATGAAGACTATAAGCGCTGCTCTAATGGTCGCTCTGTGGCAGATCTAGTCTGTGCACAGTAtTACTCTGGTGTCaTGGTACTACCTGGTGTTGTTGACGCTGAAAAGCTTCATATGTATAGTGCGTCTCTCATcGGTGGTATGGTGCTAGGAGGTTTCACTGCTGCAGCGGCATTGCCTTTCAGCTATGCTGTTCAAGCTAGACTTAATTATCTAGCTCTACAGACGGATGTTCTACAGCGGAACCAGCAATTGCTTGCTGAGTCTTTTAACTCTGCTATTGGTAATATAACTTCAGCCTTTGAGAGTGTTAAAGAGGCTATTAGTCAAACTTCCAAGGGTTTGAACACTGTGGCTCATGCGCTTACTAAGGTTCAAGAGGTTGTTAACTCGCAGGGTGCAGCTTTGACTCAACTTACCGTACAGCTGCAACACAACTTCCAAGCCATTTCTAGTTCTATTGATGACATTTACTCTCGACTGGACATTCTCTCAGCCGATGTTCAGGTTGACCGTCTTATTACCGGCAGATTATCAGCACTTAATGCTTTTGTTGCTCAAACCCTCACTAAGTATACTGAGGTTCAGGCTAGCAGGAAGCTAGCACAGCAAAAGGTTAATGAGTGCGTTAAATCGCAATCTCAGCGTTATGGTTTTTGTGGTGGTGATGGCGAGCACATTTTTTCTCTGGTACAGGCCGCACCTCAAGGCCTGCTGTTTTTACACACAGTACTTGTACCGGGTGACTTTGTAAATGTTATTGCCATCGCTGGCTTATGTGTTAACGATGAAATTGCCTTGACTCTACGTGAGCCTGGCTTAGTCTTGTTTACGCATGAACTTCAAGATACAGCGACGGAATATTTTGTTTCATCGCGACGTATGTATGAACCTAGAAAACCTACCGTTGGTGATTTTGTTCAAATTGAGAGTTGTGTGGTCACCTATGTCAATTTGACTAGAGACCAACTACCAGAAGTAATACCAGATTACATTGATGTTAACAAAACACTTGATGAGATTTTAGCTTCTCTGCCCAATAGAACTGGTCCAAGTCTTTCTCTAGATGTTTTTAATGCCACTTATCTTAATCTCACTGGTGAAATTGCAGATTTAGAGCAGCGTTCAGAGTCTCTCCGTAATACTACAGAAGAGCTCCAAAGTCTTATATATAATATCAACAACACACTAGTTGACCTTGAGTGGCTCAACCGAGTTGAGACATATATCAAGTGGCCGTGGTGGGTTTGGTTGATTATTTTTATTGTTCTCATCTTTGTTGTGTCATTACTAGTGTTTTGCTGCATTTCTACGGGTTGTTGTGGATGCTGCGGCTGCTGTGGTGCTTGTTTTTCAGGTTGTTGTAGGGGTCCTAGACTTCAACCTTACGAAGCTTTTGAAAAGGTCCACGTGCAGTGA

>Henanhebi-S-2018-10-18 Porcine epidemic diarrhea virus strain Henanhebi-S-2018-10-18 spike protein (S) gene, complete cds
ATGAAGTCTTTAACTTACTTCTGGTTGTTCTTACCAGTACTTTCAACACTTAGCCTACCACAAGATGTCACCAGGTGCACAGCTAACACTAATTTTAGGCGGTTCTTTTCAAAATTTAATGTTCAGGCGCCTGCAGTTGTTGTACTGGGCGGTTATCTACCTATTGGTGAAAACCAGGGTGTCAATTCAACCTGGTACTGTGCTGGCCAACATCCAACTGCTAGTGGCGTTCATGGTATCTTTCTTAGCCATATTAGAGGTGGTCATGGCTTTGAGATTGGCATTTCGCAAGAGCCTTTTGACCCTAGTGGTTACCAGCTTTATTTACATAAGGCTACTAACGGTTACACTAATGCTACTGCGCGACTGCGTATTTGCCAGTTTCCCGGCATTAAAACATTGGGCCCCACTGCTAATAATGATGTTACAACAGGTCGTAACTGCCTAGTTAACAAAGCCATCCCAGCTTATATGAGTGAACATAGTGTTGTCGGCATAACATGGGATAATGATCGTGTCACTGTCTTTTCTGACAAGATCCATTCTTTTTATTTTAAAAATGATTGGTCCCGTGTTGCGACAAAGTGCTACAATAGTGGAGGTTGTGCTATGCAATATGTTTACGAACCCACTTACTACACGCTTAATGTTACTAGTGCTGGTGAGGATGGTATTTCTTATCAACTCTGTACAGCTAATTGCATTGGTTATGCTGCCAATGTATTTGCTACTGAGCCCAATGGCCACATACCAGAAGGTTTTAGTTTTAATAATTGGTTTCTTTTGTCTAATGATTCCACTTTAGCGCATGGTAAGGTGGTTTCCAACCAACCATTGTTGGTCAATTGTCTTTTGGCCATTCCTAAGATTtATGGACTAGGCCAATTTTTCTCCTTTAATAAAACGATCGATGGTGTTTGTAATGGAGCTGCTGTGCAGCGTGCACCAGAGGCTCtGAGGTTTAATATTAATGACACCTCTGTCATTCTTGCTGAAGGCTCAATTGTACTGCATACTGCTTTAGGAACAAATTTTTCTTTTGTTTGCAGTAATTCCTCAAATCCTCATTCAGCCACCTTTGCCATACCTTTGGGTGCTACCCAAGTACCCTATTATTGTTTTCTTAAAGTGGATACTCACAACTCCACTGTTTATAAATTCTTGGCTGTTTTACCTCCTACCGTCAGGGAAATTGTCATCACCAAGTATGGTGATGTTTATGTCAATGGGTTTGGATACTTGCATCTCGGTTTGTTGGATGCTGTCACAATTAATTTCACTGGTCATGGCACTGACGATGATGTTTCTGGTTTTTGGACCATAGCATCGACTAATTTTGTTGATGCACTCATCGAAGTTGAAGGAACTGCCATTCAGCGTATTCTTTATTGTGATGATCCTGTTAGCCAACTCAAGTGTTCTCAGGTTGCTTTTGACCTTGACGATGGTTTTTACCCTATTTCTTCTAGAAACCTTCTGAGTCATGAACAGCCAACTTCTTTTGTTACTTTGCCATCATTTAATGATCATTCTTTTGTTAATATTACTGTCTCTGCTTCCTTTGGTGGTTATAGTGGTGCCAACCTTATTGCATCTGACACTACTATCAATGGGCTTAGTTCTTTCTGTGTTGACACTAGACAATTTACCATTTCACTGTTTTATAACGTTACAAACAGTTATGGTTATGTGTCTAAATCACAGGACAGTAATTGCCCTTTCACCTTGCAATCTGTCAATGATTACCTGTCTTTTAGcAAATTTTGTGTTTCcACCAGCCTTTTGGCTAGTGCCTGTACCATAGATCTTTTTGGTTACCCTGATTTTGGTAGTGGTGTTAAGTTTACGTCCCTTTACTTTCAATACCCAAAGGGTGAGTTGATTACTGGCACGCCTAAACCACTTGAAGGTGTCACGGACGTTTCTTTTATGACTCTGGACGTGTGTACCAAGTATACTATCTATGGCTTTAAAGGTGAGGGTATCATTACCCTTACAAATTCTAGCTTTTTGGCAGGTGTTTATTACACATCTGATTCTGGACAGTTGTTAGCTTTTAAGAATGTCACTAGTGGTGCTGTTTATGCTGTTACGCCATGTTCTTTTTCAGAGCAGGCTGCATATGTTGATGATGATATAGTGGGTGTTATTTCTAGTTTGTCTAACTCCACTTTTAACAGTACTAGGGAGTTGCCTGGTTTCTTCTACCATTCTAATGATGGCTCTAATTGTACAGAGCCTGTGTTGGTGTATAGTAACATAGGTGTTTGTAAATCTGGCAGTATTGGCTACGTCCCATCTCAGTCTGGCCAGGTCAAGATTGCACCCATGGTTACTGGGAATATCAGTATTCCCACCAACTTTAGTATGAGTATTAGGACAGAATATTTACAGCTTTACAACACGCCTGTTAGTGTTGATTGTGCCACATATGTTTGTAATGGTAACTCTCGTTGTAAACAATTACTCACCCAGTACACTGCAGCATGTAAGACCATAGAGTCAGTATTACAACTCAGCGCTAGGCTTGAGTCTGTTGAAGTTAACTCTATGCTTACTATTTCTGAAGAGGCTCTACAGTTAGCTACCATTAGTTCGTTTAATGGTGATGGATATAATTTTACTAATGTGCTGGGTGTTTCTGTGTATGATCCTGCAAGTGGCAGGGTGGTACAAAAAAGGTCTTTTATTGAAGACCTGCTTTTTAATAAAGTGGTTACTAATGGCCTTGGTACTGTTGATGAAGACTATAAGCGCTGTTCTAATGGTCGCTCTGTGGCAGATCTAGTCTGTGCACAGTATTACTCTGGTGTCaTGGTACTACCTGGTGTTGTTGACGCTGAGAAGCTTCACATGTATAGTGCGTCTCTCATCGGTGGTATGGTGCTAGGAGGCTTTACTTCTGCAGCGGCATTGCCTTTTAGCTATGCTGTTCAAGCTAGACTCAATTATCTTGCTCTACAGACGGATGTTCTACAGCGGAACCAGCAATTGCTTGCTGAGTCTTTTAACTCTGCTATTGGTAATATAACTTCAGCCTTTGAGAGTGTTAAAGAGGCTATTAGTCAGACTTCCAAGGGTTTGAACACTGTGGCTCATGCGCTTACTAAGGTTCAAGAGGTTGTTAACTCGCAGGGTGCAGCTTTGACTCAACTTACCGTACAGCTGCAACACAACTTCCAAGCCATTTCTAGTTCTATTGATGACATTTACTCTCGACTGGACATTCTTTCAGCCGATGTTCAGGTTGACCGTCTCATCACCGGCAGATTATCAGCACTTAATGCTTTTGTTTCTCAAACCCTCACTAAGTATACTGAgGTTCAGGCTAGCAGGAAGCTAGCACAGCAAAAGGTTAATGAGTGCGTTAAATCGCAATCTCAGCGTTATGGTTTTTGTGGTGGTGATGGCGAGCACATTTTCTCCCTGGTACAGGCAGCACCTCAGGGCCTGCTGTTTTTACATACAGTACTTGTACCGGGTGATTTTGTAGATGTCATTGCCATCGCTGGCTTATGCGTTAACGATGAAATTGCCTTGACTCTACGCGAGCCTGGCTTAGTCTTGTTTACGCATGAACTTCAAAATCATACTGCGACGGAATATTTTGTTTCATCGCGACGTATGTTTGAACCTAGAAAACCTACCGTTAGTGATTTTGTTCAAATTGAGAGTTGTGTGGTCACCTATGTCAATTTGACTAGAGACCAACTACCAGATGTAATCCCAGATTACATCGATGTTAACAAAACACTTGATGAGATTTTAGCTTCTCTGCCCAATAGAACTGGTCCAAGTCTTCCTTTAGATGTTTTTAATGCCACTTATCTTAATCTCACTGGTGAAATTGCAGATTTAGAGCAGCGTTCAGAGTCTCTCCGTAATACTACAGAGGAGCTCCAAATTCTTATATATAATATCAACAACACACTAGTTGACCTTGAGTGGCTCAACCGAGTTGAGACATATATCAAGTGGCCGTGGTGGGTTTGGTTGATTATTTTCATTGTTCTCATCTTTGTTGTGTCATTACTAGTGTTCTGCTGCATTTCCACGGGTTGTTGTGGATGCTGCGGCTGCTGCTGTGCTTGTTTTTCAGGTTGTTGTAGGGGTCCTAGACTTCAACCTTACGAAGTTTTTGAAAAGGTCCACGTGCAGTGA

>Henankaifeng-S-2018-11-5 Porcine epidemic diarrhea virus strain Henankaifeng-S-2018-11-5 spike protein (S) gene, complete cds
ATGAAGTCTTTAACCTACTTCTGGTTGTTCTTACCAGTACTTTCAACACTTAGCCTACCACAAGATGTCACCAGGTGCGGAGCTAACACTAATTTTAGGCGGTTCTTTTCAAAATTTAATGTTCAGGCGCCTGCAGTTGTTGTACTGGGCGGTTATTTACCTATTGGTGAAAACCAGGGTGTCAATTCAACTTGGCACTGTGCTGGCCAACATCCAACTGCTAGTGGCGTTCATGGTATCTTTCTTAGCCATATTAGAGGTGGTCATGGCTTTGAGATTGGCATTTCGCAAGAGCCTTTTGACCCTAGTGGTTACCAGTTTTATTTACATAAGGCTACTAACGGTAACACTAATGCTACTGCGCGACTGCGCATTTGCCAGTTTCCCAACATTAAAACATTGGGCCCCACTGCTAATAATGATGTTACAACAGGTCGTAACTGCCTATTTAACAAAGCCATCCCAGCTCATATGAGTGAACATAGTGTTGTCGGCATAACATGGGATAATGATCGTGTCACTGTCTTTTCTGACAAGATCTATTATTTTTATTTTAAAAATGATTGGTCCCGTGTTGCGACAAAGTGTTACAACAGTGGAGGTTGTGCTATGCAATATGTTTACGAACCCACTTACTACACACTTAATGTTACTAGTGCTGGTGAGGATGGTATTTCTTATCAACCCTGTACAGCTAATTGCATTGGTTATGCTGCCAATGTATTTGCTACTGAGCCCAATGGCCACATACCAGAAGGTTTTAGTTTTAATAATTGGTTTCTTTTGTCCAATGATTCCACTTTGGTGCATGGTAAGGTGGTTTCCAACCAACCATTGTTGGTCAATTGTCTTTTGGCCATTCCTAAGATTTATGGACTAGGCGAATTTTTCTCTTTTAATAAAACGATCGATGGTGTTTGTAATGGAGCTGCTGTGCAGCGtGCAcCAGAGgCTCTGAGGTTTaATATTAATGACACCTCTGTCATTCTTGCTGAAGGCTCAATTGTACTTCATACTGCTTTAGGAACAAATTTTTCTTTTGTTTGCAGTAATTCCTCAGATCCTCATTTAGCCACCTTCGCCATACCTTTGGGTGCTACCCAAGTACCCTATTACTGTTTTCTTAAAGTGGATACTTACAACTCCACTGTTTATAAATTCTTGGCTGTTTTACCTCCCACCGTCAGGGAAATTGTCATCACCAAGTATGGTGATGTTTATGTTAATGGGTTTGGCTATTTGCATCTCGGTTTATTGGATGCTGTCACAATTAACTTCACTGGTCATGGCATTGACGATGACGTTTCTGGTTTTTGGACCATAGCATCGACTAATTTTGTTGATGCACTCATCGAAGTTCAAGGAACTGCCATTCAGCGTATTCTTTATTGTGATGATCCTGTTAGCCAACTCAAGTGTTCTCAGGTTGCTTTCGACCTTGACGATGGTTTTTACCCTATTTCTTCTAGAAATCTTCTGAGTCATGAACAGCCAACTTCTTTTGTTACTTTGCCATCATTTAATGATCATTCTTTTGTTAACATTACTGTCTCTGCGTCCTTTGGTGGTCATAGTGGTGCCAACCTTATTGCATCTGACACTACTATCAATGGGTTTAGTTCTTTTTGTGTTGACACTAGACAATTTACCATTTCACTGTTTTATAACGTTACAAACAGTTATGGTTATGTGTCTAAATCACAGCACAGTAATTGCCCTTTCACCTTGCAATCTGTTAATGATTACCTGTCTTTTAGCAAATTTTGTGTTTCCACCAGCCTTTTGGCTAGTGCCTGTACCATAGATCTTTTTGGTTACCCTGAGTTTGGTAGTGGTGTTAAGTTTACGTCCCTTTACTTTCAATTCACAAACGATGAGTTGATTACTGGCACGCCTAAACCACTTGTAGGTGTCACGGACGTTTCTTTTATGACTCTGGATGTGTGTACCAAGTATACTATCTATGGCTTTAAAGGTGAGGGTATCATTACCCTTACAAATTCTAGCTTTTTGGCAGGTGTTTATTACACATCTGATTCTGGACAGTTGTTAGCCTTTAAGAATGTCACTAGTGGTGCTGTTTATTCTGTTACGCCATGTTCTTTTTCAGAGCAGGCTGCATATGTTGATGATGATATAGTGGGTGTTATTTCTAGTTTGTCTAACTCCACTTTTAACAGTACTAGGGAGTTGCCTGGTTTCTTCTACCATTCTAATGATGGCTCTAATTGTACAGAGCCTGTGTTGGTGTATAGTAACATAGGTGTTTGTAAATCTGGCAGTATTGGCTACGTCCCATCTCAGTCTGGCCAAGTCAAGATTGCACCCACGGTTACTGGGAATATCAGTATTCCCACCAACTTTAGTATGAGTATTAGGACAGAATATTTACAGCTTTACAACACGCCTGTTAGTGTTGATTGTGCCACATATGTTTGTAATGGTAACTCTCGTTGTAAACAATTACTCACCCAGTACACTGCAGCATGTAAGACCATAGAGTCAGCATTACAACTCAGCGCTAGGCTTGAGTCTGTTGAAGTTAACTCTATGCTTACTATTTCTGAAGAGGCTCTAGAGTTAGCTACCATTAGTTCGTTTAATGGTGATGGATATAATTTTACTAATGTGCTGGGTGTTTCTGTGTATGATCCTGCAAGTGGCAGGGTGGTACAAAAAAGGTCTTTTATTGAAGACCTGCTTTTTAATAAAGTGGTTACTAATGGCCTTGGTACTGTTGATGAAGACTATAAGCGCTGTTCTAATGGTCGCTCTGTGGCAGATCTAGTCTGTGCACAGTATTACTCTGGTGTCaTGGTACTACCTGGTGTTGTTGACGCTGAGAAGCTTCACATGTATAGTGCGTCTCTCATCGGTGGTATGGTGCTAGGAGGTTTTACTTCTGCAGCGGCATTGCCTTTTAGCTATGCTGTTCAAGCTAGACTCAATTATCTTGCTCTACAGACGGATGTTCTACAGCGGAACCAGCAATTGCTTGCTGAGTCTTTCAACTCTGCTATTGGTAATATAACCTCAGCCTTTGAGAGTGTTAAAGAGGCTATTAGTCAAACTTCCAAGGGTTTGAACACTGTGGCTCATGCGCTTACTAAGGTTCAAGAGGTTGTTAACTCGCAGGGTGCAGCTTTGACTCAACTCACCGTACAGCTGCAACACAACTTCCAAGCCATTTCTAGTTCTATTGATGACATTTACTCTCGACTGGACATTCTTTCAGCCGACGTTCAGGTTGACCGTCTCATCACCGGCAGATTATCAGCACTTAATGCTTTTGTTTCTCAAACCCTCACTAAGTATACTGAGGTTCAGGCTAGCAGGAAGCTAGCACAGCAAAAGGTTAATGAGTGCGTTAAATCGCAATCTCAGCGTTATGGTTTTTGTGGTGGTGATGGCGAGCACATTTTCTCCCTGGTACAGGCAGCACCTCAGGGCCTGCTGTTTTTACATACAGTACTTGTACCGGGTGATTTTGTAGATGTTATTGCCATCGCTGGCTTATGCGTTAACGATGAAATTGCCTTGACTCTACGTGAGCCTGGCTTAGTCTTGTTTACGCATGAACTTCAAAATCATACTGCGACGGAATATTTTGTTTCATCGCGACGTATGTTTGAACCTAGAAAACCTACCGTTAGTGATTTTGTTCAAATTGATAGTTGTGTGGTCACCTATGTCAATTTGACTAGAGACCAACTACCAGATGTAATCCCAGATTACATCGATGTTAACAAAACACTTGATGAGATTTTAGCTTCTCTGCCCAATAGAACTGGTCCAAGTCTTCCTTTAGATGTTTTTAATGCCACTTATCTTAATCTCACTGGTGAAATTGCAGATTTAGAGCAGCGTTCAGAGTCTCTCCGTAATATTACAGAGGAGCTCCAAAGTCTTATATATAATATCAACAACACACTAGTTGACCTTGAGTGGCTCAACAGAGTTGAGACATATATCAAGTGGCCGTGGTGGGTTTGGTTGATTATTTTCATTGTTCTCATCTTTGTTGTGTCATTACTATTGTTCTGCTGCATTTCCACGGGTTGTTGTGGATGCTGCGGCTGCTGCTGTGCTTGTTTCTCAGGTTGTTGTAGGGGTCCTAGACTTCAACCTTACGAAGTTTTTGAAAAGGTCCACGTGCAGTGA

>Henanluoyang-S-2018-10-18 Porcine epidemic diarrhea virus strain Henanluoyang-S-2018-10-18 spike protein (S) gene, complete cds
ATGAAGTCTTTAACCTACTTCTGGTTGTTCTTACCAGTACTTTCAACACTTAGCCTACCACAAGATGTCACCAGGTGCTCAGCTAACACTAATTTTAGGCGGTTCTTCTCAAAATTTAATGTTCAGGCGCCTGCAGTTGTTGTACTGGGCGGTTATCTACCTATTGGTGAAAAACAGGGTGTCAATTCAACTTGGTACTGTGCTGGCCAACATCCAACTGCTAGTGGCGTTCATGGTATCTTTGTTAGCCATATCAGAGGTGGTCATGGCTTTGAGATTGGCATTTCGCAAGAGCCTTTTGACCCTAGTGGTTACCAGCTTTATTTACATAAGGCTACTAACGGTAACACTAATGCTACTGCGCGACTGCGCATTTGCCAGTTTCCTAGCATTAAAACATTGGGCCCCACTGCTAATAATGATGTCACAACAGGTCGTAATTGCCTATTTAACAAAGCCATCCCAGCTCATATGAGTGAACATAGTGTTGTCGGCATAACATGGGATAATGATCGTGTCACTGTCTTTTCTGACAAGATCTATTATTTTTATTTTAAAAATGATTGGTCCCGTGTTGCGACAAAGTGTTACAACAGTGGAGGTTGTGCTATGCAATATGTTTACGAACCCACCTATTACATGGTTAATGTTACTAGTGCTGGTGAGGATGGTATCTCTTATCAACCCTGTACAGCTAATTGCTTAGGTTATGCTACCAATGTATTTGCTACTGAGCCCAATGGCCACATACCAGAAGGTTTTAGTTTTAATAATTGGTTTCTTTTGTCCAATGATTCCACTATGGTGCATGGTAAGGTGGTTTCCAACCAACCATTGTTGGTCAATTGTCTTTTGGCCATTCCTAAGATTTATGGACTAGGCCAATTTTTCTCCTTTAATCAAACGATCGATGGTGTTTGTAATGGAGCTGCTGTGCAGCGTGCACCAGAGGCTCtGAGGTTTaATATTAATGACACCTCTGTCATTCTTGCTGAAGGCTCAATTGTACTTCATACTGCTTTAGGAACAAATTTCTCTTTTGTTTGCAGTAATTCCTCAAAACCTCACTCAGCCACCTTCGCCATACCTCTGGGTGCTACCCAAGTACCCTATTATTGTTTTCTTAAAGTGGATACTTACAACTCCACTGTTTATAAATTTTTGGCTGTTTTACCTCCTACCGTCAGGGAAATTGTCATCACCAAGTATGGTGATGTTTATGTCAATGGGTTTGGATACTTGCATCTCGGTTTGTTGGATGCTGTCACAATTAATTTCACTGGACATGGCACTGACGATGATGTTTCAGGTTTCTGGACTATAGCATCGACTAATTTTGTTGATGCACTTATCGAAGTTCAAGGAACTGCCATTCAGCGTATTCTTTATTGTGATGATCCTGTTAGCCAACTCAAGTGTTCTCAGGTTGCTTTTGACCTTGACGATGGTTTCTACACTATTTCTTCTAGAAACCTTCTGAGTCATGAACAGCCAATTTCTTTTGTTACTTTGCCATCATTTAATGATCATTCTTTTGTTAACATTACTGTCTCTGCGTCCTTTGGTGGTCTTAGTGGTGCCAACCTTATTGCATCTGACACTACTATCAATGGGTTTAGTTCTTTCTGTGTTGACACTAGACAATTTACCATTTCACTGTTTTATAACGTTACAAACAGTTATGGTTATGTGTCTAAATCACAGGACAGTAATTGCCCTTTCACCTTACAATCTGTTAATGATTACCTGTCTTTTAGTAAATTTTGTGTTTCCACCAGCCTTTTGGCTAGTGCCTGCACCATAGATCTTTTTGGTTATCCTGAGTTTGGTAGTGGTGTTAAGTTTACGTCCCTTtACTttCAATTCACAAaGGATGAGTTGATTACTGGCACGCCTAAACCACTTGAAGGTGTCACGGACGTTTCTTTTATGACTCTGGATGTGTGTACCAAGTATACTATCTATGGCTTTAAAGGTGAGGGTGTCATTACCCTTATAAATTCTAGCTTTTTGGCAGGTGTTTATTACACATCTGATTCTGGACAGTTGTTAGCCTTTAAGAATGTCACTAGTGGTGCTGTTTATTCTGTTACGCCATGTTCTTTTTCAGAGCAGGCTGCATATGTTGATGATGATATAGTGGGTGTTATTTCTAGTTTGTCTAATTCCACTTTTAACATTACTAGGGAGTTGCCTGGTTTCTTCTACCATTCTAACGATGGCTCTAATTGTACAGAGCCTGTGTTGGTGTATAGTAACATAGGTGTTTGTAAATCTGGCAGTATTGGCTACGTCCCATCTCAGTCTGGCCAAGTCAAGATTGCACCCACGGTTACTGGGAATATTAGTATTCCCACCAACTTTAGTATGAGTATTAGGACAGAATATTTACAGCTTTACAACACGCCTGTTAGTGTTGATTGTGCCACATATGTTTGTAATGGTAACTCTCGTTGTAAACAATTACTCACCCAGTACACTGCAGCATGTAAGACCATAGAGTCAGCATTGCAACTCAGCGCTAGGCTTGAGTCTGTTGAAGTTAACTCTATGCTTACTATTTCTGAAGAGGCTTTACAGTTAGCTACCATCAGTTCGTTTAATGGTGATGGATATAATTTTACTAATGTGCTGGGTGTTTCTGTGTATGATCCTGTAATTGGCAGGGAGGTACAAAAAAGGTCTTTTATTGAAGACCTGCTTTTTAATAAAGTGGTTACTAATGGCCTTGGTACTGTTGATGAAGACTATAAGCGCTGTTCTAATGGTCGCTCTGTGGCAGATCTAGTCTGtGCACAGtAtTACTCTGGTGTCaTGGTACTACCTGGTGTTGTTGACGCTGAGAAGCTTCACATGTATAGTGCGTCTCTCATCGGTGGTATGGTGCTAGGAGGTTTTACTGCTGCAGCGGCATTGCCTTTTAGCTATGCTGTTCAAGCTAGACTCAATTATCTTGCTCTACAGACGGATGTTTTACAGCGGAACCAGCAATTGCTTGCTGAGTCTTTTAACTCTGCTATTGGTAATATAACTTCAGCCTTTGAGAGTGTTAAAGAGGCTATTAGTCAAACTTCCAAGGGTTTGAATACTGTGGCTCATGCGCTTACTAAGGTTCAAGAGGTTGTTAACTCGCAGGGTGCAGCTTTGACTCAACTTACCGTACAGCTGCAACACAACTTCCAAGCCATTTCTAGTTCTATTGATGACATTTACTCTCGACTGGACATTCTTTCAGCCGATGTTCAGGTTGACCGTCTCATCACCGGCAGATTATCAGCACTTAATGCTTTTGTTTCTCAGACCCTCACTAAGTATACTGAgGTTCAGGCTAGCAGGAAGCTAGCACAGCAAAAGGTTAATGAGTGCGTTAAATCGCAATCTCAGCGTTATGGTTTTTGTGGTGGTGATGGCGAGCACATTTTCTCCCTGGTACAGGCAGCACCTCAGGGCCTGCTGTTTTTACATACAGTACTTGTACCGGGTGATTTTGTAGATGTTATTGCCATCGCTGGCTTATGCGTTAACGATGAAATTGCCTTGACTCTACGTGAGCCTGGCTTAGTCTTGTTTACGCATGAACTTCAAAATCATACTGCGACGGAATATTTTGTTTCATCGCGACGTATGTTTGAACCTAGAAAACCTACCGTTAGTGATTTTGTTCAAATTGAGAGTTGTGTGGTCACCTATGTCAATTTGACTAGAGACCAACTACCAGATGTAATCCCAGATTACATCGATGTTAACAAAACACTTGATGAGATTTTAGCTTCTCTGCCCAATAGAACTGGTCCAAGTCTTCCTTTAGATGTTTTTAATGCCACTTATCTTAATCTCACTGGTGAAATTGCAGATTTAGAGCAGCGTTCAGAGTCTCTCCGTAATACTACAGAGGAGCTCCAAAGTCTTATATATAATATCAACAACACACTAGTTGACCTTGAGTGGCTCAACCGAGTTGAGACATACATCAAGTGGCCGTGGTGGGTTTGGTTGATTATTTTCATTGTTCTCATCTTTGTTGTGTCATTACTAGTGTTCTGCTGCATTTCCACGGGTTGTTGTGGATGCTGCGGCTGCTGCAGTGCTTGTTTTTTAGGTTGTTGTAGGGGTCCTAGACTTCAACCTTACGAAGTTTTTGAAAAGGTCCACGTGCAGTGA

>Henanluyi-S-2018-12-21 Porcine epidemic diarrhea virus strain Henanluyi-S-2018-12-21 spike protein (S) gene, complete cds
ATGAAGTCTTTAACTTACTTCTGGTTGTTCTTACCAGTATTTTCAACACTTAGCCTACCACAAGATGTCACCAGGTGCTCAGCTAACACTAATTTTAGGCGGTTCTTTTCAAAATTTAATGTTCAGGCGCCTGCAGTTGTTGTACTGGGCGGTTATCTACCTATTGGTGAAAACCAGGGTGTTAATTCAACTTGGTACTGTGCTGGCCAACATCCAACTGCTAGTGGCGTTCATGGTATCTTTCTTAGCCATATTAGAGGTGGTCATGGCTTTGAGATTGGCATTTCGCAAGAGCCTTTTGACCCTAGTGGTTACCAGCTTTATTTACATAAGGCTACTAATGGTAACACTAATGCTACTGCGCGATTGCGCATTTGCCAGTTTCCCAGCATTAAAACATTGGGCCCCACTGCTGATAACGATGTTACAACAGGTCGTAACTGCCTATTTAACAAAGCCATCCCAGCTCATATGAGTGAACATAGTGTTGTCGGCATAACATGGGATAATGATCGTGTCACTGTCTTTTCTGACAAGATCTATCATTTTTATTTTAAAAATGATTGGTCCCGTGTTGCGACAAAGTGTTACAACAGTGGAGGTTGTGCTATGCAATATGTTTACGAACCCACTTACTACATGCTTAATGTTACTAGTGCTGGTGAGGATGGTATTTCTTATCAACTCTGTACAGCTAATTGCATTGGTTATGCTGCCAATGTATTTGCTACTGAGCCCAATGGCCACATACCAGAAGGTTTTAGTTTTAATAATTGGTTTCTTTTGTCCAATGATTCCACTTTGGTGCATGGTAAGGTGGTTTCCAACCAACCATTGTTGGTCAATTGTCTTTTGGCCATGCCTAAGATTTATGGACTAGGCCAATTTTTCTCCTTCAATCAAACGATCGATGGTGTTTGTAATGGAGCTGCTGTGCAGCGtGCACCAGAGGCTCTGAGGTTTaATATTAATGACACCTCTGTCATTCTTGCTGAAGGCTCAATTGTACTTCACACTGCTTTAGGAACAAATCTTTCTTTTGTTTGCAGTAATTCTTCAAATCCTCATTTAGCTACCTTCACCATACCTCTGGGTGCTACCCAAGTACCCTATTATTGTTTTCTTAAAGTGGATACTTACAACCCCACTGTTTATAAATTTTTGGCTGTTTTACCTCCTACCGTCAGGGAAATTGTCATCACCAAGTATGGTGATGTTTATGTCAATGGTTTTGGATACTTGCATCTCGGTTTGTTGGATGCTGTCACAATTAATTTCACTGGTCATGGCACTGACGATGATGTTTCCGGTTTTTGGACCATAGCATCGACTAATTTTGTTGATGCACTCATCGAAGTTCAAGGAACTGCCATTCAGCGTATTCTTTATTGTGATGATCCTGTTAGCCAACTCAAGTGTTCTCAGGTTGCTTTTGACCTTGACGATGGTTTTTATCCTATCTCTTCTAGAAACCTTCTGAGTCATGAACAGCCAATTTCTTTTGTTACTCTGCCATCATTTAATGATCATTCTTTTGTTAACATTACTGTCTCTGCTTCCTTTGGTGGTTATAGTGGTGCCAACCTTATTGCATCTGACACTACTATCAATGGGTTTAGTTCTTTCTGTGTTGACACTAGACAATTTACCATTTCACTGTTTTATAACGTTACAAACAGTTATGGTTATGTGTCTAAATCACAGGACAGTAATTGCCCTTTCACCTTGCAATCTGTTAATGATTACCTGTCTTTTAGCAAATTTTGTGTTTCCACCAGCCTTTTGGCTAGTGCATGTACCATAGATCTTTTTGGTTACCCTGAGTTTGGTAGTGGTGTTAAGTTTACGTCCCTTTACTTTCAATTCACGAAGGATGAGTTGATTACTGGCACGCCTACACCACTTGAAGGTGTCACGGACGTTTCTTTTATGACTCTAGATGTGTGTACCAAGTATACTATCTATGGCTTTAAAGGTGAGGGTATCATTACCCTTACAAATTCTAGCTTTTTTTCAGGTGTTTATTACACATCTGATTCTGGACAGTTGTTAGCCTTTAAGAATGTCACTAGTGGTGCTGTTTATTCTGTTACGCCATGTTCTTTTTCAGAGCAGGCTGCATATGTTGATGATGATATAGTGGGTGTTATTTCTAGTTTGTCTAACTCCACTTTTAACAGTACTAGGGAGTTGCCTGGTTTCTTTTACCATTCTAATGATGGCTCTAATTGTACAGAGCCTGTGTTGGTGTATAGTAACATAGGTGTTTGTAAATCTGGCAGTATTGGCTATGTCTCATCTCAGTCTGGCCAAGTCAAGATTGCACCCACGGTTACTGGGAATATTAGTATTCCCACCAACTTTAGTATGAGTATTAGAACAGAATATTTACAGCTTTACAACACGCCCGTTAGTGTTGATTGCGCTACATATGTTTGTAATGGTAACTCTCGTTGTAAACAATTACTCACCCAGTACACTGCAGCATGTAAGACCATAGAGTCAGCATTACAACTCAGCGCCAGGCTTGAGTCTGCTGAAGTCAACTCTATGCTTACTATTTCTGAGGAGACTCTACAGTTAGCTACCATCAGTTCGTTTAATGGTGATGGATATAATTTTACTAATGTGCTGGGTGTTTCTGTGTATGATCCTGCAAGTGGCAGGGTTGTACAAAAAAGGTCTTTCATTGAAGACCTGCTTTTTAATAAAGTGGTTACTAATGGACTTGGCACTGTTGATGAAGACTATAAGCGCTGCTCTAATGGTCGCTCTGTGGCAGATCTAGTCTGTGCACAGTATTaCTCTGGTGTcATGGTACTACCTGGTGTTGTTGACGCTGAAAAGCTTCATATGTATAGTGCgTCTCTCATCGGTGGTATGGTGCTAGGAGGTTTCACTGCTGCAGCGGCATTGCCTTTTAGCTATGCTGTTCAAGCTAGACTTAATTATCTAGCTCTACAGACGGATGTTCTACAGCGGAACCAGCAATTGCTTGCTGAGTCTTTTAACTCTGCTATTGGTAATATAACTTCAGCCTTTGAGAGTGTTAAAGAGGCTATTAGTCAAACTTCCAAGGGTTTGAACACTGTGGCTCATGCGCTTACTAAGGTTCAAGAGGTTGTTAACTCGCAGGGTGCAGCTTTGACTCAACTCACCGTACAGCTGCAACACAACTTCCAAGCCATTTCTAGTTCTATTGATGACATTTACTCTCGACTGGACATTCTCTCAGCCGATGTTCAGGTTGACCGTCTTATTACCGGCAGATTATCAGCACTTAATGCTTTTGTTGCTCAAACCCTCACTAAGTATACTGAGGTTCAGGCTAGCAGGAAGCTAGCACAGCAAAAGGTTAATGAGTGCGTTAAATCGCAATCTCAGCGTTATGGTTTTTGTGGTGGTGATGGCGAGCACATTTTTTCTCTGGTACAGGCCGCACCTCAAGGCCTGCTGTTTTTACACACAGTACTTGTACCGGGTGACTTTGTAAATGTTATTGCCATCGCTGGCTTATGTGTTAACGATGAAATTGCCTTGACTCTACGTGAGCCTGGCTTAGTCTTGTTTACGCATGAACTTCAAGATACAGCGACGGAATATTTTGTTTCATCGCGACGTATGTATGAACCTAGAAAACCTACCGTTGGTGATTTTGTTCAAATTGAGAGTTGTGTGGTCACCTATGTCAATTTGACTAGAGACCAACTACCAGAAGTAATACCAGATTACATTGATGTTAACAAAACACTTGATGAGATTTTAGCTTCTCTGCCCAATAGAACTGGTCCAAGTCTTTCTCTAGATGTTTTTAATGCCACTTATCTTAATCTCACTGGTGAAATTGCAGATTTAGAGCAGCGTTCAGAGTCTCTCCGTAATACTACAGAAGAGCTCCAAAGTCTTATATATAATATCAACAACACACTAGTTGACCTTGAGTGGCTCAACCGAGTTGAGACATATATCAAGTGGCCGTGGTGGGTTTGGTTGATTATTTTTATTGTTTTCATCTTTGTTGTGTCATTACTAGTGTTTTGCTGCATTTCCACGGGTTGTTGTGGATGCTGCGGCTGCTGTGGTGCTTGTTTTTCAGGTTGTTGTAGGGGTCCTAGACTTCAACCTTACGAAGCTTTTGAAAAGGTCCACGTGCAGTGA

>Henan-S-2019-3-5 Porcine epidemic diarrhea virus strain Henan-S-2019-3-5 spike protein (S) gene, complete cds
ATGAAGTCTTTAACTTACTTCTGGTTGTTCTTACCAGTACTTTCAACACTTAGCCTACCACAAGATGTCACCAGGTGCACAGCTAACACTAATTTTAGGCGGTTCTTTTCAAAATTTAATGTTCAGGCGCCTGCAGTTGTTGTACTGGGCGGTTATCTACCTATTGGTGAAAACCAGGGTGTTAATTCAACTTGGTACTGTGCTGGCCAACATCCTACTGCTAGTGGCGTTCATGGTATCTTTCTTAGCCATATTAGAGGTGGTCATGGCTTTGAGATTGGCATTTCGCAAGAGCCTTTTGACCCTAGTGGTTACCAGCTTTATTTACATAAGGCTACTAATGGTAACACTAATGCTACCGCGCGATTGCGCATTTGCCAGTTTCCCAGCATTAAAAGATTGGGCCCCACTGCTGATAACGATGTTACAACAGGTCGTAACTGCCTATTTAACAAAGCCATCCCAGCTCATATGAGTGAACATAGTGTTGTCGGCATAACATGGGATAATGATCGTGTCACTGTCTTTTCTGACAAGATCTATCATTTTTATTTTAAAAATGATTGGTCCCGTGTTGCGACAAATTGTTACAACAGTGGAGGTTGTGCTATGCAATATGTTTACGAACCCACTTACTACATGCTTAATGTTACTAGTGCTGGTGAGGATGGTATTTCTTATCAACTCTGTACAGCTAATTGCATTGGTTATGCTGCCAATGTATTTGCTACTGAGCCCAATGGCCACATACCAGAAGGTTTTAGTTTTAATAATTGGTTTCTTTTGTCCAATGATTCCACTTTGGTGCATGGTAAGGTGGTTTCCAACCAACCATTGTTGGTCAATTGTCTTTTGGCCATGCCTAAGATTTATGGACTAGGCCAATTTTTCTCCTTCAATCAAACGATCGATGGTGTTTGTAATGGAGCTGCTGTGCAGCGTGCACCAGAGGCTCTGAGGTTTaATATTAATGACACCTCTGTCATTCTTGCTGAAGGCTCAATTGTACTTCACACTGCTTTAGGAACAAATCTTTCTTTTGTTTGCAGTAATTCTTCAAACCCTCATTTAGCTACCTTCGCCATACCCCTGGGTGCTACCCAAGTACCCTATTATTGTTTTCTTAAAGTGGATACTTACAATTCCACTGTTTATAAATTTTTGGCTGTTTTACCTCCTACTGTCAGGGAAATTGTCATCACCAAGTATGGTGATGTTTATGTCAATGGGTTTGGATACTTGCATCTCGGTTTGTTGGATGCTGTCACAATTAATTTCACTGGTCATGGCACTGACGATGATGTTTCTGGTTTTTGGACCATAGCATCGACTAATTTTGTTGATGCACTCATCGAAGTTCAAGGAACTGCCATTCAGCGTATTCTTTATTGTGACGATCCTGTTAGCCAACTCAAGTGTTCTCAGGTTGCTTTTGACCTTGACGATGGTTTTTACCCTATTTCTTCTAGAAACCTTCTGAGTCATGAACAGCCAATTTCTTTTGTTACTCCGCCATCATTTAATGATCATTCTTTTGTTAACATTACTGTCTCTGCTTCCTTTGGTGGTCATAGTGGTGCCAACCTTATTGCATCTGACACTACTATCAATGGgCTTAGTTCTTtCTGTGTTGACACtAgACAATTTACCATTTCACTGTTTTATAACGTTACAAACAGTTATGGTTATGTGTCTAAATCACAGGACAGTAATTGCCCTTTCACCTTGCAATCTGTTAATGATTACCTGTCTTTTAGCAAATTTTGTGTTTCCACCAGCCTTTTGGCTAGTGCCTGTACCATAGATCTTTTTGGTTATCCTGAGTTTGGTAGTGGTGTTAAGTTTACGTCCCTTTACTTTCAATTCACAAAGGGTGTGTTGATTACTGGCACGCCTAAACCACTTGAAGGTGTCACTGACGTTTCTTTTATGACTCTGGATGTGTGCACCAAGTATACTATCTATGGCTTTAAAGGTGAGGGTATTATTACCCTTACAAATTCTAGCATTTTGGCAGGTTTTTATTACACATCTGATTCTGGACAGTTGTTAGCCTTTAAGAATGTCACTAGTGGTGCTGTTTATTCTGTCACGCCATGTTCTTTTTCAGAGCAGGCTGCATATGTTGATGATGATATAGTGGGTGTTATTTCTAGTTCGTCTAGCTCCACTTTTAACAGTACTAGGGAGTTGCCTGGTTTCTTCTACCATTCTAATGATGGCTCTAATTGTACAGAGCCTGTGTTGGTGTATAGTAACATAGGTGTTTGTAAATCTGGCAGTATTGGCTACGTCCCATCTCAGTCTGGCCAAGTCAAAATTGCACCCACGGTTACTGGGAATATCAGTATTCCCACCAACTTTAGTATGAGTATTAGGACAGAATATTTACAGCTTTACAACACGCCTGTTAGTGTTGATTGTGCCACATATGTTTGTAATGGTAACTCTCGTTGTAAACAACTACTCACCCAGTACACTGCAGCATGTAAGACCATAGAGTCAGCATTACAACTCAGCGCTAGGCTTGAGTCTGTTGAAGTTAACTCTATGCTTACTATTTCTGAAGAGGCTCTACAGTTAGCTACCATTAGTTCGTTTAATGGTGATGGATATAATTTTACTAATGTGCTGGGTGTTTCTGTGTATGATCCTGCAAGTGGCAGGGTGGTACAAAAAAGGTCTTTTATTGAAGACCTGCTTTTTAATAAAGTGGTTACTAATGGCCTTGGTACTGTTGATGAAGACTATAAGCGCTGTTCTAATGGTCGCTCTGTGGCAGATCTAGTCTGTGCACAGTATTACTCTGGTGTCATGGTACTACCTGGTGTTGTTGACGCTGAGAAGCTTCACATGTATAGTGCGTCTCTCATCGGTGGTATGGTGCTAGGAGGTTTTACTTCTGCAGCGGCATTGCCTTTTAGCTATGCTGTTCAAGCTAGACTCAATTATCTTGCTCTACAGACGGATGTTCTACAGCGGAACCAGCAATTGCTTGCTGAGTCTTTTAACTCTGCTATTGGTAATATAACTTCAGCCTTTGAGAGTGTTAAAGAGGCTATTAGTCAAACTTCCAAGGGTTTGAACACTGTGGCTCATGCGCTTACTAAGGTTCAAGAGGTTGTTAACTCGCAGGGTGCAGCTTTGACTCAACTTACCGTACAGCTGCAACACAACTTCCAAGCCATTTCTAGTTCTATTGATGACATTTACTCTCGACTGGACATTCTCTCAGCCGATGTTCAGGTTGACCGTCTTATTACCGGCAGATTATCAGCACTTAATGCTTTTGTTGCTCAAACCCTCACTAAGTATACTGAGGTTCAGGCTAGCAGGAATCTAGCACAGCAAAAGGTTAATGAGTGCGTTAAATCGCAATCTCAGCGTTATGGTTTTTGTGGTGGTGATGGCGAGCACATTTTCTCTCTGGTACAGGCAGCACCTCAGGGCCTGCTGTTTTTACATACACTACTTGTACCGGGTGACTTTGTAGATGTTATTGCCATCGCTGGCTTATGCGTTAACGATGAAATTGCCTTGACTCTACGTGAGCCTGGCTTAGTCCTGTTTACGCATGAACTTCAAAATCATACTGCGACGGAATATTTTGTTTCATCGCGACGTATGTTTGAACCTAGAAAACCTACCGTTAGTGATTTTGTTCAAATTGAGAGTTGTGTGGTCACCTATGTCAATTTGACTAGAGACCAACTACCAGATGTAATCCCAGATTACATCGATGTTAACAAAACACTTGATGAGATTTTAGCTTCTCTGCCCAATAGAACTGGTCCAAGTTTTCCTTTAGATGTTTTTAATGCCACTTATCTTAATCTCACTGGTGAAATTGCAGATTTAGAGCAGCGTTCAGAGTCTCTCCGTAATACTACAGAGGAGCTCCAAAGTCTTATATATCAAATCAACAACACACTAGTTGACCTTGAGTGGCTCAACCGAGTTGAGACATATATCAAGTGGCCGTGGTGGGTTTGGTTGATTATTTTCATTGTTCTCATCTTTGTTGTGTCATTACTAGTGTTCTGCTGCATTTCCACGGGTTGTTGTGGATGCTGCGGCTGCTGCTGTGCTTGTTTTTCAGGTTGTTGTAGGGGTCCCAGACTTCAACCTTACGAAGTTTTTGAAAAGGTCCACGTGCAGTGA

>Henanshangcheng-S-2018-10-18 Porcine epidemic diarrhea virus strain Henanshangcheng-S-2018-10-18 spike protein (S) gene, complete cds
ATGAAGTCTTTAACCTACTTCTGGTTGTTCTTACCAGTACTTTCAACACTTAGCCTACCACAAGATGTCACCAGGTGCTCAGCTAACACTAATTTTAGGCGGTTCTTTTCAAAATTTAATGTTCAGGCGCCTGCAGTTGTTGTACTGGGCGGTTATCTACCTATTGGTGAAAACCAGGGTGTCAATTCAACTTGGTACTGTGCTGGCCAACATCCAACTGCTAGTGGCGTTCATGGTATCTTTGTTAGCCATATTAGAGGTGGTCATGGCTTTGAGATTGGCATTTCACAAGAGCCTTTTGACCCTAGTGGTTACCAGCTTTATTTACATAAGGCTACTAACGGTAACACTAATGCTACTGCTCGACTGCGCATTTGCCAGTTTCCTAGCATTAAAACATTGGGCCCCACTGCTAATAATGATGTTACAACAGGTCGTAATTGCCTATTTAACAAAGCCATCCCAGCTCATATGAGTGAACATAGTGTTGTTGGCATAACATGGGATAATGATCGTGTCACTGTCTTTTCTGACAAGATCTATTATTTTTATTTTAAAAATGATTGGTCCCGTGTTGCGACAAAGTGTTACAACAGTGGAGGTTGTGCTATGCAATATGTTTACGAACCCACCTATTACACGCTTAATGTTACTAGTGCTGGTGAGGATGGTATTTCTTATCAACCCTGTACAGCTAATTGCATTGGTTATTCTGCCAATGTATTTGCTACTGAGCCCAATGGCCACATACCAGAAGGTTTTAGTTTTAATAATTGGTTTCTTTTGTCCAATGATTCCACTTTGGTGCATGGTAAGGTGGTTTCCAACCAACCATTGTTGGTCAATTGTCTTTTGGCCATtCCTAAGATTTATGGACTAGGCCAATTTTTCTCCTTTAATCAAACGATCGATGGTGTTTGTAATGGAGCTGCTGTGCAGCGTgCACCAGAGGCTCtGAGGTTTaATATTAATGACACCTCTGTCATTCtTGCTGAAGGCTCAATTGTACTTCATACTGCTTTAGGAACAAATTTTTCTTTTGTTTGCAGTAATTCCTCAAATCCTCACTTAGCCACATTCGCCATACCTCTGGGTGCTAGCCAAGTACCCTATTATTGTTTTCTTAAAGTGGATTATTTCAACTCCACTGTTTATAAATTCTTGGCTGTTTTACCTCCTACCGTCAGGGAAATTGTCATCACCAAGTATGGTGATGTTTATGTCAATGGGTTTGGCTACTTGCATCTCGGTTTGTTGGCTGCTGTCACAATTAATTTCACTGCTCATGGCACTGACGATGACGTTTCTGGTTTTTGGACCATAGCATCGACTAATTTTGTTGATGCACTTATCGAAGTTCAAGGAACTGCCATTCAGCGTATTCTTTATTGTGATGATCCTGTTAGCCAACTCAAGTGTTCTCAGGTTGCTTTTGACCTTGACGATGGTTTCTACCCTATTTCTTCTAGAAACCTTCTGAGTCATGAACAGCCAATTTCTTTTGTTACTTTGCCATCATTTAATGATCATTCTTTTGTTAACATTACTGTCTCTGCGTCCTTTGGTGGTTATAGTGGTGCCAACCTTATTGCATCTGCCACTACTATCAATGGGTTTAGTTCTTTCTGTGTTGACACTAGACAATTTACCATTTCACTGTTTTATAACGTTACAAACAGTTATGGTTATGTGTCTAAATCACAGGACAGTAATTGCCCTTTCACCTTGCAATCTGTTAATGATTACCTGTCTTTTAGTAAATTTTGTGTTTCTACCAGCCTTTTGGCTAGTGCCTGTACCATAGATCTTTTTGGTTACCCTGAGTTTGGTAGTGTTGTCAAGTTCACGTCCCTTtACTTtCAATtCACAAAGGATGAGTTGATTACTGGCACGCCTAAACCACTTGAAGGTGTTACGGACGTTTCTTTTATGACTCTGGATGTGTGTACCAAGTATACTATCTATGGCTTTAAAGGTGAGGGTATCATTACCCTTACAAATTCTAGCTTTTTGGCAGGTGTTTATTACACATCTGATTCTGGACAGTTGTTAGCCTTTAAGAATGTCACTAGTGGTGCTGTTTATTCTGTTACGCCATGTTCTTTTTCAGAGCAGGCTGCATATGTTGATGATGATATAGTGGGTGTTATTTCTAGTTTGTCTAATTCCACTTTTAACAATACTAGGGAGTTGCCTGGTTTCTTCTACCATTCTAATGACGGCTCCAATTGTACAGAGCCTGTGTTGGTGTATAGTAACATAGGTGTTTGTAAATCTGGCAGTATTGGCTATGTCTCATCTCAGTCTGGCCAAGTCAAGATTGCACCCACGGTTACTGGGAATATTAGTATTCCCACCAACTTTAGTATGAGTATTAGAACAGAATATTTACAGCTTTACAACACGCCCGTTAGTGTTGATTGTGCTACATATGTCTGTAATGGTAACTCTCGTTGTAAACAATTACTCACCCAGTACACTGCAGCATGTAAGACCATAGAGTCAGCATTACAACTCAGCGCCAGGCTTGAGTCTGCTGAAGTCAACTCTATGCTTACTATTTCTGAGGAGGCTCTACAGTTAGCTAACATCAGTTCGTTTAATGGTGATGGATATAATTTTACTAATGTGCTGGGTGTTTCTGTGTATGATCCTGCAATTGGCAGGGTGGTACAAAAAAGGTCTTTCATTGAAGACCTGCTTTTTAATAAAGTGGTTACTAATGGCCTTGGTACTGTTGATGAAGACTATAAGCGCTGTTCTAATGGCCGCTCTGTGGCAGATTTAGTCTGTGCGCAGtATTACTCTGGTGTCaTGGTACTACCTGGTGTTGTTGACGCTGAGAAGCTTCATATGTATAGTGCGTCTCTCATCGGTGGTATGGTGCTAGGAGGTTTTACTGCAGCAGCTGCATTGCCTTTTAGCTATGCTGTTCAAGCGAGACTCAATTATCTTGCTCTACAGACGGATGTTCTACAGCGGAACCAGCAATTGCTTGCTGAGTCTTTCAATTCTGCTATTGGTAATATAACTTCAGCCTTTGAGAGTGTTAAAGATGCTATTAGTCAAACTTCTAAGGGTTTGAACACTGTGGCTCATGCGCTTACTAAGGTTCAAGAGGTTGTTAATTCGCAGGGTGCAGCTTTGACTCAACTTACCGTACAGCTGCAACACAACTTCCAAGCCATTTCTAGTTCTATTGATGACATTTACTCCCGACTTGACATTCTTTTAGCCGATGTTCAAGTAGACCGTCTCATCACCGGCAGATTATCAGCACTTAATGCTTTTGTTGCTCAAACCCTTACTAAGTATACTGAGGTTCAGGCTAGCAGGaAACTAGCACAGCAAAAGGTTAATGAGTGCGTTAAATCGCAATCTCAGCGTTATGGTTTTTGTGGTGGTGATGGCGAGCACATTTTCTCTTTGGTACAGGCCGCACCTCAAGGCCTGCTGTTTTTACACACAGTACTTGTACCAGGTGACTTTGTAAATGTTATTGCCATCGCTGGCTTATGTGTTAACGATGAAATTGCCTTGACTCTACGTGAGCCTGGCTTAGTCTTGTTTACGCATGAACTTCAAGATACTGCGACGGAATATTTTGTTTCATCGCGACGTATGTATGAACCTAGAAAACCTACCGTTGGTGATTTTGTTCAAaTTGAGAGCTGTGTGGTCACCTATGTCAaTTTGACTAGGGACcAACTACCAGAAGTAATCCCAGATTACATCGATGTTAACAAAACACTTGATGAGATTTTAGCTTCTCTGCCCAATAGAACTGGTCCAAGTCTTTCTCTAGATGTTTTTAATGCCACTTATCTTAATCTCACTGGTGAAATTGCAGATTTAGAGCAGCGTTCAGAGTCTCTCCGTAATATTACAGAAGAGCTCCAAAGTCTTATATATAATATCAACAACACACTAGTTGACCTTGAGTGGCTTAACCGAGTTGAGACATATATCAAGTGGCCGTGGTGGGTTTGGTTGATTATTTTTATTGTTCTCATCTTTGTTGTGTCATTACTAGTGTTCTGCTGCATTTCCACGGGTTGTTGTGGATGTTGCGGCTGCTGTGGTGGTTGTTTTTCAGGTTGTTGTAGGGGTCCTAGACTTCAACCTTACGAAGCTTTTGAAAAGGTCCACGTGCAGTGA

>Henantanghe-S-2019-3-5 Porcine epidemic diarrhea virus strain Henantanghe-S-2019-3-5 spike protein (S) gene, complete cds
ATGAAGTCTTTAAATTACTTCTGGTTGTTCTTACCAGTATTTTCAACACTTAGCCTACCACAAGATGTCACCAGGTGCTCAGCTAATACTAATTTTAGGCGGTTCTTTTCAAAATTTAATGTTCAGGCGCCTGCAGTTGTTGTACTGGGCGGTTATCTACCTATTGGTGAAAACCAGGGTGTCAATTCAACTTGGTACTGTGCTGGCCAACATCCAACTGCTAGTGGCGTTCATGGTATCTTTCTTAGCCATATTAGAGGTGGTCATGGCTTTGAGATTGGCATTTCGCAAGAGCCTTTTGACCCTAGTGGTTACCAGCTTTATTTACATAAGGCTACTAATGGTAACACTAATGCTACTGCGCGATTGCGCATTTGCCAGTTTCCCAGCATTAAAACATTGGGCCCCACTGCTGATAACGATGTTACAACAGGTCGTAACTGCCTATTTAACAAAGCCATCCCAGCTCATATGAGTGAACATAGTGTTGTCGGCATAACATGGGATAATGATCGTGTCACTGTTTTTTCTGACAAGATCTATCATTTTTATTTTAAAAATGATTGGTCCCGTGTTGCGACAAAGTGTTACAACAGTGGAGGTTGTGCTATGCAATATGTTTATGAACCCACTTACTACATGCTTAATGTTACTAGTGCTGGTGAGGATGGTATTTCTTATCAACCCTGTACAGCTAATTGCATTGGTTATGCTGCCAATGTATTTGCTACTGAGCCCAATGGCCACATACCAGAAGGTTTTAGTTTTAATAATTGGTTTCTTTTGTCCAATGATTCCACTTTGGTGCATGGTAAGGTGGTTTCCAACCAACCATTGTTGGTCAATTGTCTTTTGGTCATGCCTAAGATTTATGGACTAGGCCAATTTTTCTCCTTCAATCAAACGATCGATGGTGTTTGTAATGGAGCTGCTGTGCAGCGTGCACCAGAGTCTCTGAGGTTTAATATTAATGACACCTCTGTCATTCTTGCTGAAAGCTCAATTGTACTTCACACTGCTTTAGGAACAAATCTTTCTTTTGTTTGCAGTAATTCTTCAAATTCTCATTTAGCTACCTTCACCATACCTCTGGGTGCTACCCAAGTACCCTATTATTGTTTTCTTAAAGTGGATACTTACAACTCCACTGTTTATAAATTTTTGGCTGTTTTACCTCCTACCGTCAGGGAAATTGTCATCACCAAGTATGGTGATGTTTATGTCAATGGGTTTGGATACTTGCATCTCGGTTTGTTGGATGCTGTCACAATTAATTTCACTGGTCATGGCACTGACGATGATGTTTCTGGTTTTTGGACCATAGCATCGACTAATTTTGTTGATGCACTCATCGAAGTTCAAGGAACTGCCATTCAGCGTATTCTTTATTGTGATGATCCTGTTAGCCAACTCAAGTGTTCTCAGGTTGCTTTTGACCTTGACGATGGTTTTTACCCTATTTCTTCTAGAAACCTTCTGAGTCATGAACAGCCAATTTCTTTTGTTACTCTGCCATCATTTAATGATCATTCTTTTGTTAACATTACTGTCTCTGCTTCCTTTGGTGGTCATAGTGGTGCCAACCTTATTGCATCTGACACTACTATCAATGGGCTTAGTTCTTTCTGTGTTGACACTAGACAATTTACCATTTCACTGTTTTATAACGTTACAAACAGTTATGGTTATGTGTCTAAATCACAGGACAGTAATTGCCCTTTCACCTTGCAATCTGTTAATGATTACCTGTCTTTTAGCAAATTTTGTGTTTCCACCAGCCTTTTGGCTAGTGCCTGTACCATAGATCTTTTTGGTTACCCTGAGTTTGGTAGTGGTGTTAAGTATACGTCCCTTtACTTtCAATTCACAAAGGTTGAGTTGATTACACGCACGCCTAAACCACTTGAAGGTGTCACTGACGTTTCTTTTATGACTCTGGATGTGTGCACCAAGTATACTATCTATGGCTTTAAAGGTGAGGGTATCATTACCCTTACAAATTCTAGCATTTTGGCAGGTGTTTATTACACATCTGATTCTGGACAGTTGTTAGCTTTTAAGAATGTCACTAGTGGTGCTGTTTATTCTGTCACGCCATGTTCTTTTTCAGAGCAGGCTGCATATGTTGATGATGATATAGTGGGTGTTATTTCTAGTTTGTCTAGCTCCACTTTTAACAGTACTAGGGAGTTGCCTGGTTTCTTCTACCATTCTAATGATGGCTCTAATTGTACAGAGCCTGTGTTGGTGTATAGTAACATAGGTGTTTGTAAATCTGGCAGTATTGGCTACGTCCCATCTCAGTCTGGCCAAGTCAAAATTGCACCCACGGTTACTGGGAATATCAGTATTCCCACCAACTTTAGTATGAGTATTAGGACAGAATATTTACAGCTTTACAACACGCCTGTTAGTGTTGATTGTGCCACATATGTTTGTAATGGTAACTTTCGTTGTAAACAACTACTCACCCAGTACAGTGCAGCATGTAAGACCATAGAGTCAGCATTACAACTCAGCGCTAGGCTTGAGTCTGTTGAAGTTAACTCTATGCTCACTATTTCTGAAGAGGCTCTACAGTTAGCTACCATTAGTTCGTTTAATGGTGATGGATATAATTTCACTAATGTGCTGGGTGTTTCTGTGTATGATCCTGCAAGTGGCAGGGTGGTACAAAAAAGGTCTTTTATTGAAGACCTGCTTTTTAATAAAGTGGTTACTAATGGCCTTGGTACTGTTGATGAAGACTATAAGCGCTGTTCTAATGGTCGCTCTGTGGCAGATCTAGTCTGTGCACAGTATTACTCTGGTGTCaTGGTACTACCTGGTGTTGTTGACGCTGAGAAGCTTCACATGTATAGTGCGTCTCTCATCGGTGGTATGGTGCTAGGAGGTTTTACTTCTGCAGCGGCATTGCCTTTTAGCTATGCTGTTCAAGCTAGACTTAATTATCTTGCTCTACAGACGGATGTTTTACAGCGGAACCAGCAATTGCTTGCTGAGTCTTTTAACTCTGCTATTGGTAATATAACTTCAGCCTTTGAGAGTGTTAAAGAGGCTATTAGTCAAACTTCCAAGGGTTTGAACACTGTGGCTCATGCGCTTACTAAGGTTCAAGAGGTTGTTAACTCGCAGGGTGCAGCTTTGACTCAACTTACCGTACAGCTGCAACACAACTTCCAAGCCATTTCTAGTTCTATTGATGACATTTACTCTCGACTGGACATTCTCTCAGCCGATGTTCAGGTTGACCGTCTTATTACCGGCAGATTATCAGCACTTAATGCTTTTGTTGCTCAAACCCTCACTAAGTATACTGAGGTTCAGGCTAGCAGGAAGCTAGCACAGCAAAAGGTTAATGAGTGCGTTAAATCGCAATCTCAGCGTTATGGTTTTTGTGGTGGTGATGGCGAGCACATTTTCTCTCTGGTACAGGCAGCACCTCAGGGCCTGCTGTTTTTACATACAGTACTTGTACCGGGTGACTTTGTAGATGTTATTGCCATCGCTGGCTTATGCGTTAACGATGAAATTGCCTTGACTCTACGTGAGCCTGGCTTAGTCCTGTTTACGCATGAACTTCAAAATCATACTGCGACGGAATATTTTGTTTCATCGCGACGTATGTTTGAACCTAGAAAACCTACCGTTAGTGATTTTGTTCAAATTGAGAGTTGTGTGGTCACCTATGTCAATTTGACTAGAGACCAACTACCAGATGTAATCCCAGATTACATCGATGTTAACAAAACACTTGATGAGATTTTAGCTTCTCTGCCCAATAGAACTGGTCCAAGTCTTTCTTTAGATGTTTTTAATGCCACTTATCTTAATCTCACTGGTGAAATTGCAGATTTAGAGCAGCGTTCAGAGTCTCTCCGTAATACTACAGAGGAGCTCCAAATTCTTATATATAATATCAACAACACACTAGTTGACCTTGAGTGGCTCAACCGAGTTGAGACATATATCAAGTGGCCGTGGTGGGTTTGGTTGATTATTTTCATTGTTCTCATCTTTGTTGTGTCACTACTAGTGTTCTGCTGCATTTCCACGGGTTGTTGTGGATGCTGCGGCTGCTGCTGTGCTTGTTTTTCAGGTTGTTGTAGGGGTCCTAGACTTCAACCTTACGAAGTTTTTGAAAAGGTCCACGTGCAGTGA

>Hubeidabeinong-S-2018-7-22 Porcine epidemic diarrhea virus strain Hubeidabeinong-S-2018-7-22 spike protein (S) gene, complete cds
ATGAAGTCTTTAACTTACTTCTGGTTGTTCTTACCAGTATTTTCAACACTTAGCCTACCACAAGATGTCACCAGGTGCTCAGCTAACACTAATTTTAGGCGGTTCTTTTCAAAATTTAATATTCAGGCGCCTGCAGTTGTTGTACTGGGCGGTTATCTACCTATTGGTGAAAACCAGGGTGTTAATTCAACTTGGTACTGTGCTGGCCAACATCCAACTGCTAGTGGCGTTCATGGTATCTTTCTTAGCCATATTAGAGGTGGTCATGGCTTTGAGATTGGCATTTCGCAAGAGCCTTTTGACCCTAGTGGTTACCAGCTTTATTTACATAAGGCTACTAATGGTAACACTAATGCTACTGCGCGATTGCGCATTTGCCAGTTTCCCAGCATTAAAACATTGGGCCCCACTGCTGATAACGATGTTACAACAGGTCGTAACTGCCTATTTAACAAAGCCATCCCAGCTCATATGAGTGAACATAGTGTTGTCGGCATAACATGGGATAATGATCGTGTCACTGTCTTTTCTGACAAGATCTATCATTTTTATTTTAAAAATGATTGGTCCCGTGTTGCGACAAAGTGTTACAACAGTGGAGGTTGTGCTATGCAATATGTTTACGAACCCACTTACTACATGCTTAATGTTACTAGTGCTAGTGAGGATGGTATTTCTTATCAACCCTGTACAGCTAATTGCATTGGTTATGCTGCCAATGTATTTGCTACTGAGCCCAATGGCCACATACCAGAAGGTTTTAGTTTTAATAATTGGTTTCTTTTGTCCAATGATTCCACTTTGGTGCATGGTAAGGTGGTTTCCAACCAACCATTGTTGGTCAATTGTCTTTTGGCCATGCCTAAGATTTATGGACTAGGCCAATTTTTCTCCTTCAATCAAACGATCGATGGTGTTTGTAATGGGGCTGCTGTGCAGCGTGCACCAGAGGCTCTGAGGTTTAATATTAATGATACCTCTGTCATTCTTGCTGAAGGCTCAATTGTACTTCACACTGCTTTAGGAACAAATCTTTCTTTTGTTTGCAGTAATTCTTCAAATCCTCAGTTAGCTACCTTCACCATACCTCTGGGTGCTACCCAAGTACCCTATTATTGTTTTCTTAAAGTGGATACTTACAACTCCACTGTTTATAAATTTTTGGCTGTTTTACCTCCTACCGTCAGGGAAATTGTCATCACCAAGTATGGTGatGTTTATGTCaATGGGTTTGGATACTTGCATCTCGGTTTGTTGGATGCTGTCACAATTAATTTCACTGGTCATGGCATTGACGATGATGTTTCTGGTTTTTGGACCATAGCATCGACTAATTTTGTTGATGCACTCATCGAAGTTCAAGGAACTGCCATtCAGCGTATtCTCTATtGTGATGACCCTGTTAGCCAACTCAAGTGTTCTCAGGTTGCTTTTGACCTTGACGATGGTTTTTACTCTATTTCCTCTACAAATCTTCTGAGTCATGAACAGCCAACTTCTTTTGTTACTTTGCCATCATTTAATGATCATTCTTTTGTTAATATTACTGTCTCTGCTGCTTTTGGTGGTCGTAGTGGTGCCGACCTCATTGCATCTGACACTACTATTAATGGGTTTAGTTCTTTCTGTGTTGACACTAGACAATTTACCATTACACTGTTTTATAACGTTACAAACAGTTATGGTTATGTGTCTAAATCACAGGATAGTAATTGCCCTTTCACCTTGCAATCTGTTAATGATTACCTGTCTTTTAGCAAATTTTGTGTTTCTACCAGCCTTTTGGCTGGTGCTTGTACCATAGATCTTTTTGGTTACCCTGCGTTCGGTAGTGGTGTTAAGTTTACGTCCCTTTATTTTCAATTCACAAAGGGTGAGTTGATTACTGGCACGCCTAAACCACTTGAAGGTGTCACGGACGTCTCTTTTATGACTCTGGATGTGTGTACCAAGTATACTATCTATGGTTTTAAAGGTGAGGGTATTATTACCCTTACAAATTCTAGCTTTTTGTCAGGTGTTTATTACACATCTGATTCTGGACAGTTGTTAGCCTTTAAGAATGTCACTAGTGGTGTTATTTATTCTGTTACGCCATGTTCTTTTTCAGAGCAGGCTGCATACGTTGATGATGATATAGTGGGTGTTATTTCTAGTTTGTCTAACTCCACGTTTAATAATACTAGGGAGTTGCCTGGTTTCTTCTACCATTCTAATGACGGCTCCAATTGTACAGAGCCTGTGTTGGTGTATAGTAACATAGGTGTTTGTAAATCTGGCAGTATTGGCTATGTCTCATCTCAGTCTGGCCATGTCAAGATTGCACCCACGGTTACTGGGAATATTAGTATTCCCACCAACTTTAGTATGAGTATTAGAACAGAATATTTACAGCTTTACAACACGCCCGTTAGTGTTGATTGCGCTACATATGTTTGTAATGGTAACTCTCGTTGTAAACAATTACTCACCCAGTACACTGCAGCATGTAAGACCATAGAGTCAGCATTACAACTCAGCGCCAGGCTTGAGTCTGCTGAAGTTAACTCTATGCTTACTATTTCTGAGGAGGCTCTACAGTTAGCTACCATCAGTTCGTTTAATGGTGATGGATATAATTTTACTAATGTGCTGGGTGTTTCCGTGTATGATCCTGCAAGTGGCAGGGTGGTACAAAAAAGGTCTTTCATTGAAGACTTGCTTTTTAATAAAGTGGTTACTAATGGCCTTGGTACTGTTGATGAAGACTACAAGCGCTGTTCTAATGGCCGCTCTGTGGCAGATTTAGTCTGTGCGcAGtATTaCTCTGGTGTcATGGTACTACCTGGTGTtGTtGACGCtGAGAAaCTtCATATGTATAGTGCGTCTCTCATCGGTGGTATGGTGCTAGGAGGTTTTACTGCAGCAGCTGCATTGCCTTTTAGCTATGCTGTTCAAGCGAGACTCAATTATCTTGCTCTACAGACGGATGTTCTACAGCGGAACCAGCAATTGCTTGCTGAGTCTTTCAATTCTGCTATTGGTAATATAACTTCAGCCTTTGAGAGTGTTAAAGATGCTATTAGTCAAACTTCTAAGGGTTTGAACACTGTGGCTCATGCGCTTACTAAGGTCCAAGAGGTTGTTAATTCGCAGGGTGCAGCTTTGACTCAACTTACCGTACAGTTGCAACACAACTTCCAAGCCATTTCTAGTTCTATTGATGACATTTACTCCCGACTTGACATTCTTTCAGCCGATGTTCAAGTAGACCGTCTCATCACCGGCAGATTATCAGCACTTAATGCTTTTGTTGCTCAAACCCTTACTAAGTATACTGAGGTTCAGGCTAGCAGGAAACTAGCACAGCAAAAGGTTAATGAGTGCGTTAAGTCGCAATCTCAGCGTTATGGTTTTTGTGGTGGTGATGGCGAGCACATTTTCTCTCTGGTACAGGCCGCACCTCAAGGCCTGCTGTTTTTACATACAGTACTTGTACCAGGTGACGTTGTAAATGTTATTGCCATCGCTGGCTTATGTGTTAACGATGAAATTGCCTTGACTCTACGTGAGCCTGGCTTAGTCTTGTTTACGCATGAACTTCAAGATACTGCGACGGAATATTTTGTTTCATCGCGACGTATGTATGAACCTAGAAAACCTACCGTTGGTGATTTTGTTCAAATTGAGAGCTGTGTGGTCACCTATGTCAATTTGACTAGAGACCAACTACCAGAAGTAATCCCAGATTACATCGATGTTAACAAAACACTTGATGAGATTTTAGCTTCTCTGCCCAATAGAACTGGTCCAAGTCTTTCTCTAGATGTTTTTAATGCCACTTATCTTAATCTCACTGGTGAAATTGCAGATTTAGAGCAGCGCTCAGAGTCTCTCCGTAATACTACAGAAGAGCTCCAAAGTCTTATATATAATATCAACAACACACTAGTTGACCTTGAGTGGCTCAACCGAGTTGAGACATATATCAAGTGGCCGTGGTGGGTTTGGTTGATTATTTTTATTGTTCTCATCTTTGTTGTGTCATTATTAGTGTTCTGCTGCATTTCCACGGGTTGCTGTGGATGCTGCGGCTGCTGTGGTGCTTGTTTTTCAGGTTGTTGTAGGGGTCCTAGACTTCAACCTTACGAAGCTTTTGAAAAGGTCCACGTGCAGTGA

>Hubeijingzhou-S-2019-3-5 Porcine epidemic diarrhea virus strain Hubeijingzhou-S-2019-3-5 spike protein (S) gene, complete cds
ATGAAGTCTTTAACTTACTTCTGGTTGTTCTTACCAGTACTTTCAACACTTAGCCTACCACAAGATGTCACCAGGTGCTCAGGTAACACTAATTTTAGGCGGTTCTTTTCAAAATTTAATGTTCAGGCGCCTGCAGTTGTTGTACTGGGAGGTTATCTACCTATTGGTGAAAACCAGGGTGTTAATTCAACTTGGTACTGTGCTGGCCAACATCCAACTGCTAGTGGCGTTCATGGTATCTTTCTTAGCCATATTAGAGGTGGTCATGGCTTTGAGATTGGCATTTCGCAAGAGCCTTTTGACCCTAGTGGTTACCAGCTTTATTTACATAAGGCTACTAATGGTAACACTAATGCTACTGCGCGATTGCGCATTTGCCAGTTTCCCAGCATTAAAACATTGGGCCCCACTGCTGATAACGATGTTACAACAGGTCGTAACTGCCTATTTAACAAAGCCATCCCAGCTCATATGAGTGAACATAGTGTTGTCGGCATAACATGGGATAATGATCGTGTCACTGTCTTTTCTGACAAGATCTATCATTTTTATTTTAAAAATGATTGGTCCCGTGTTGCGACAAAGTGTTACAACAGTGGAGGTTGTGCTATGCAATATGTTTATGAACCCACTTACTACATGCTTAATGTTACTAGTGCTGGTGAGGGTGGTATTTCTTATCAACCCTGTACAGCTAATTGCATTGGTTATGCTGCCAATGTATTTGCTACTGAGCCCAATGGCCACATACCAGAAGGTTTTAGTTTTAATAATTGGTTTCTTTTGTCCAATGATTCCACTTTGGTGCATGGTAAGGTGGTTTCCAACCAACCATTGTTGGTCAATTGTCTTTTGGCCATGCCTAAGATTTATGGACTAGGCCAATTTTTCTCCTTCAATCAAACGATCGATGGTGTTTGTAATGGAGCTGCTGTGCAGCGTGCACCAGAGTCTCtGAGGTTTAATATTAATGACACCTCTGTCAtTCTTGCTGAAgGCTCAATTGTACTTCACACTGCTTTAGGAACAAATCTTTCTTTTGTTTGCAGTAATTCTTCAAATCCTCATTTAGCTACCTTCACCATACCTCTGGGTGCTACCCAAGTACCCTATTATTGTTTTCTTAAAGTGGATACTTACAACTCCACTGTTTATAAATTTTTGGCTGTTTTACCTCCTACCGTCAGGGAAATTGTCATCACCAAGTATGGTGATGTTTATGTCAATGGGTTTGGATACTTGCATCTCGGTTTGTTGGATGCTGTCACAATTAATTTCACTGGTCATGGCACTGACGATGATGTTTCTGGTTTTTGGACCATAGCATCGACTAATTTTGTTGATGCACTCATCGAAGTTCAAGGAACTGCCATTCAGCGTATTCTTTATTGTGATGATCCTGCTAGCCAACTCAAGTGTTCTCAGGTTGCTTTTGACCTTGACGATGGTTTTTACCCTATTTCTTCTAGAAACCTTCTGAGTCATGAACAGCCAATTTCTTTTGTTACTCTGCCATCATTTAATGATCATTCTTTTGTTAACATTACTGTCTCTGCTTCCTTTGGTGATCATAGTGGTGCCAACCTTATTGCATCTGACACTACTATCAATGGGTTTAGTTCTTTCTGTGTTGACACTAGACAATTTACCATTTCACTGTTTTATAACGTTACAAACAGTTATGGTTATGTGTCTAAATCACAGGACAGTAATTGCCCTTTCACCTTGCAATCTGTTAATGATTACCTGTCTTTTAGCAAATTTTGTGTTTCCACCAGCCTTTTGGCTAGTGCCTGTACCATAGATCTTTTTGGTTACCCTGAGTTTGGTAGTGGTGTTAAGTTCACGTCCCTTTACTTtCAATtCACAAAGGGTGAGTTGATTACTTTCACGCCTAAACCACTTGAAGGTGTCACGGACGTTTCTTTTATGACTCTGGATGTGTGTACCAAGTATACTATCTATGGCTTTAAAGGTGAGGGTATCATTACCCTTACAAATTCTAGCTTTTTGGCAGGTGTTTATTACACATCTGATTCTGGACAGTTGTTAGCCTTTAAGAATGTCACTAGTGGTGCTGTTTATTCTGTTACGCCATGTTCTTTTTCAGAGCAGGCTGCATATGTTGATGATGATATAGTGGGTGTTATTTCTAGTTTGTCTAACTCCACTTTTAACAGTACTAGGGAGTTGCCTGGTTTCTTCTACCATTCTAATGATGGCTCTAATTGTACAGAGCCTGTGTTGGTGTATAGTAACATAGGTGTTTGTAAATCTGGCAGTATTGGCTACGTCCCATCTCAGTCTGGTCAAGTCAAGATTGCACCCACGGTTACTGGGAATATCAGTATTCCCACCAACTTTAGTATGAGTATTAGGACAGAATATTTACAGCTTTACAACACGCCTGTTAGTGTTGATTGTGCCACATATGTTTGTAATGGTAACTCTCGTTGTAAACAATTACTCACCCAGTACACTGCAGCATGTAAGACCATAGAGTCAGCATTACAACTCAGCGCTAGGCTTGAGTCTGTTGAAGTTAACTCTATGCTTACTATTTCTGAAGAGGCTCTACAGTTAGCTAACATTAGTTCGTTTAATGGTGATGGATATAATTTTACTAATGTGCTGGGTGTTTCTGTGTATGATCCTGCAAGTGGCAGGGTGGTACAAAAAAGGTCTTTTATTGAAGACCTGCTTTTTAATAAAGTGGTTACTAATGGCCTTGGTACTGTTGATGAAGACTATAAGCGCTGTTCTAATGGTCGCTCTGTGGCAGATCTAGTTTGTGCACAGTAtTACTCTGGTGTCaTGGTACTACCTGGTGTTGTTGACGCTGAGAAGCTTCACATGTATAGTGCGTCTCTCATCGGTGGTATGGTGCTAGGGGGTTTTACTTCTGCAGCGGCATTGCCTTTTAGCTATGCTGTTCAAGCCAGACTCAATTATCTCGCTCTACAGACGGATGTTCTACAGCGGAACCAGCAATTGCTTGCTGAGTCTTTTAACTCTGCTATTGGTAATATAACTTCAGCCTTTGAGAGTGTTAAAGAGGCTATTAGTCAAACTTCCAAGGGTTTGAACACTGTGGCTCATGCGCTTACTAAGGTTCAAGAGGTTGTTAACTCGCAGGGTGCAGCTTTGACTCAACTTACCGTACAGCTGCAACACAACTTCCAAGCCATTTCTAGTTCTATTGATGACATTTACTCTCGACTGGACATTCTTTCAGCCGATGTTCAGGTTGACCGTCTCATCACCGGCAGATTATCAGCACTTAATGCTTTTGTTTCTCAAACCCTCACTAAGTATACTGAGGTCCAGGCTAGCAGGAAGCTAGCACAGCAAAAGGTTAATGAGTGCGTTAAATCGCAATCTCAGCGTTATGGTTTTTGTGGTGGTGATGGCGAGCACATTTTCTCCCTGGTACAGGCAGCACCTCAGGGCCTGCTGTTTTTACATACAGTACTTGTACCGGGTGATTTTGTAGATGTTATTGCCATCGCTGGCTTATGCGTTAACGATGAAATTGCCTTGACTCTACGTGAGCCTGGCTTAGTCTTGTTTACGCATGAACTTCAAAATCACACTGCGACGGAATATTTTGTTTCATCGCGACGTATGTTTGAACCTAGAAAACCTACCGTTAGTGATTTTGTTCAAATTGAGAGTTGTGTGGTCACCTATGTCAATTTGACTAGAGACCAACTACCAGATGTAATCCCAGATTACATCGATGTTAACAAAACACTTGATGAGATTTTATCTTCTCTGCCCAATAGAACTGGTCCAAGTCTTCCTTTAGATGTTTTTAATGCCACTTATCTTAATCTCACTGGTGAAATTGCAGATTTAGAGCAGCGTTCAGAGTCTCTCCGTAATACTACAGAGGAGCTCCAAAGTCTTATATATAATATCAACAACACACTAGTTGACCTTGAGTGGCTCAACCGAGTTGAGACATATATCAAGTGGCCGTGGTGGGTTTGGTTGATTATTTTCATTGTTCTCATCTTTGTTGTGTCATTACTAGTGTTCTGCTGCATTTCCACGGGTTGTTGTGGATGCTGCGGCTGCTGCTGTGCTTGTTTTTCAGGTTGTTGTAGGGGTCCTAGAATTCAACCTTACGAAGTTTTTGAAAAGGTCCACGTGCAGTGA

>Hubeiqianjiang-S-2018-11-5 Porcine epidemic diarrhea virus strain Hubeiqianjiang-S-2018-11-5 spike protein (S) gene, complete cds
ATGAAGTCTTTAACCTACTTCTGGTTGTTCTTACCAGTACTTTCAACACTTAGCCTACCACAAGATGTCACCAGGTGCTCAGCTAACACTAATTTTAGGCGGTTCTTTTCAAAATTTAATGTTCAGGCGCCTGCAGTTGTTGTACTGGGCGGTTATCTACCTATTGGTGAAAACCAGGGTGTCAATGCAACTTGGTACTGTGCTGGCCAACATCCAACTGCTAGTGGCGTTCATGGTATCTTTCTTAGCCATATTAGAGGTGGTCATGGCTTTGAGATTGGCATTTCGCAAGAGCCTTTTGACCCTAGTGGTTACCAGCTTTATTTACATAAGGCTACTAACGGTAACACTAATGCTACTGCGCGACTGCGCATTTGCCAGTTTCCCAACATCAAAACATTGGGCCCCACTGCTAATAATGATGTTACAACAGGTCGTAACTGCCTATTTAACAAAGCCATCCCAGCTCATATGAGTGAACATAGTGTTGTCGGCATAACATGGGATAATGATCGTGTCACTGTCTTTTCTGACAAGATCTATCATTTTTATTTTAAAAATGATTGGTCCCGTGTTGCGACAAAGTGTTACAACAGTGGAGGTTGTGCTATGCAATATGTTTACGAACCCACTTACTACACACTTAATGTTACTAGTGCTGGTGAGGATGGTATTTCTTATCAACTCTGTACAGCTAATTGCATTGGTTATGCTGCCAATGTATTTGCTACTGAGCCCAATGGCCATATACCAGAAGGTTTTAGTTTTAATAATTGGTTTCTTTTGTCCAATGATTCTACTTTGGTGCATGGTAAGGTGGTTTCTAACCAACCATTGTTGGTCAATTGTCTTTTGGCCATTCCTAAGATTTATGGACTAGGCCAATTTTTCTCCTTTAATAAAACGATCGATGGTGTTTGTAATGGAGCTGCTGTGCAgCGTgCACCAGAGgCTCTGAGGTTTaATATTAATGACACCTCTGTCATTCTTGCTGAAGGCTCAATTGTACTTCATACTGCTTTAGGAACAAATTTTTCTTTTGTTTGCAGTAATTCCTCAAATCCTCATTTAGCCACCTTCGCCATACCTTTGGGTGCTACCCAAGTACCCTATTATTGTTTTCTTAAAGTGGATACTTACAATTCCACTGTTTATAAATTCTTGGCTGTTTTACCTCCCACCGTCAGGGAAATTGTCATCACCAAGTATGGTGATGTTTATGTTAATGGGTTTGGCTACTTGCATCTCGGTTTATTGGATGCTGTCACAATTAACTTCACTGGTCATGGCATTGACGATGACGTTTCTGGTTTTTGGACCATAGCATCGACTAATTTTGTTGATGCACTCATCGAAGTTCAAGGAACTGCCATTCAGCGTATTCTTTATTGTGATGATCCTGTTAGCCAACTCAAGTGTTCTCAGGTTGCTTTCGACCTTGACGACGGTTTTTACCCTATTTCTTCTAGAAATCTTCTGAGTCATGAACAGCCAACTTCTTTTGTTACTTTGCCATCATTTAATGATCATTCTTTTGTTAACATTACTGTCTCTGCGTCTTTTGGTGGTCCTAGTAGTGCCAACCTTATTGCATCTGACACTACTATCAATGGGTTTAGTTCTTTCTGTGTTGACACTAGACAATTTACCATTTCACTGTTTTATAACGTTACAAACAGTTATGGTTATGTGTCTAAATCACAGGACAGTAATTGCCCTTTCACCTTGCAATCTGTTAATGATTATTTGTCTTTTAGCAAATTTTGTGTTTCCACCAGCCTTTTGGCTAGTGCCTGTACCATAGATCTTTTTGGTTACCCTGATTTTGGTAGTGTTGTTAAGTTTACGTCCCTTtACTttCAATTCACAAAGGGTGAGTTGATTACTGGCACGCCTAAACCACTTGAAGGTGTCACGGACGTTTCTTTTATGACTCTGGATGTGTGTACCAAGTATACTATCTATGGCTTTAAAGGTGAGGGTATCATTACCCTTACAAATTCTAGCTTTTTGGCAGGTGTTTATTACACATCTGATTCTGGACAGTTGTTAGCCTTTAAGAATGTCACTAGTGGTGCTGTTTATTCTGTTACGCCATGTTCTTTTTCAGAGCAGGCTGCATATGTTGATGATGATATAGTGGGTGTTATTTCTAGTTTGTCTAATTCCACTTTTAACAGTACTAGGGAGTTGCCTGGTTTCTTCTACCATTCTAATGATGGCTCTAATTGTACAGAGCCTGTGTTGGTGTATAGTAACATAGGTGTTTGTAAATCTGGCAGTATTGGCTACGTTCCATCACAGTCTGGCCAAGTCAAGATTGCACCCACGGTTACTGGGAATATTAGTATTCCCACCAACTTTAGTATGAGTATTAGGACAGAATATTTACAGCTTTACAACACGCCTGTTAGTGTTGATTGTGCCACATATGTTTGTAATGGTAACTCTCGTTGTAAACAATTACTCACCCAGTACACTGCAGCATGTAAGACCATAGAGTCAGCATTACAACTCAGCGCTAGGCTTGAGTCTGTTGAAGTTAACTCTATGCTTACTATTTCTGAAGAGGCTCTACAGTTAGCTAACATCAGTTCGTTTAATGGTGATGGATATAATTTTACTAATGTGCTGGGTGTTTCTGTGTATGATCCTGCAAGTTGCAGGGTGGTACAAAAAAGGTCTTTTATTGAAGACCTGCTTTTTAATAAAGTGGTTACTAATGGCCTTGGTACTGTTGATGAAGACTATAAGCGCTGTTCTAATGGTCGATCTGTGGCAGATCTAGTCTGTGCACAGTATTaCTCTGGTGTCaTGGTACTACCTGGTGTTGTTGACGCTGAGAAGCTTCACATGTATAGTGCGTCTCTCGTCGGTGGTATGGTGCTAGGAGGTTTTACTTCTGCAGCGGCATTGCCTTTTAGCTATGCTGTTCAAGCTAGACTCAATTATCTTGCTCTACAGACGGATGTTCTACAGCGGAACCAGCAATTGCTTGCTGAGTCTTTTAACTCTGCTATTGGTAATATAACTTCAGCCTTTGAGAGTGTTAAAGAGGCTATTAGTCAAACTTCCAACGGTTTGAACACTGTGGCTCATGCGCTTACTAAGGTTCAAGAGGTTGTTAACTCGCAGGGTGCAGCTTTGACTCAACTTACCGTACAGCTGCAAAACAACTTCCAAGCCATTTCTAGTTCTATTGATGACATTTACTCCCGACTGGACATTCTTACAGCCGATGTTCAGGTTGACCGTATCATCACCGGCAGATTATCAGCACTTAATGCTTTTGTTGCTCAAACCCTCACTAAGTATACTGAGGTTCAGGCTAGCAGGAAGTTAGCACAGCAAAAGGTTAATGAGTGTGTTAAATCGCAATCTCAGCGCTATGGTTTTTGTGGTGGTGATGGCGAGCACATTTTCTCTCTGGTACAGGCAGCACCTCAGGGTCTGCTGTTTTTACATACAGTACTTGTACCGGGTGATTTTGTAGATGTTATTGCCATCGCTGGCTTATGCGTTAACGATGAAATTGCCTTGACTCTACGTGAGCCTGGCTTAGTCTTGTTTACGCATGAACTTCAAAATCATACTGCGACGGAATATTTTGTTTCATCGCGACGTATGTTTGAACCTAGAAAACCTACCGTTAGTGATTTTGTTCAAATTCAGAGTTGTGTGGTCACCTATGTCAATTTGACTAGAGACCAACTACCAGAAGTAATCCCAGATTACATCGATGTTAACAAAACACTTGATGAGATTTTAGCTTCTCTGCCCAATAGAACTGGTCCAAGTCTTTCTCTAGATGTTTTTAATGCCACTTATCTTAATCTCACTGGTGAAATTGCAGATTTAGAGCAGCGTTCAGAGTCTCTCCGTAATACTACAGAAGAGCTCCAAATTCTTATATATAATATCAACAACACACTAGTTGACCTTGAGTGGCTCAACCGAGTTGAGACATATATCAAGTGGCCGTGGTGGGTTTGGTTGATTATTTTTATTGTTCTCATCTTTGTTGTGTCATTACTAGTGTTCTGCTGCATTTCCACGGGTTGTTGTGGATGTTGCGGCTGCTGTGGTGCTTGTTTTTCAGGTTGTTGTAGGGGTCCTAGACTTCAACCTTACGAAGCTTTTGAAAAGGTCCACGTGCAGTGA

>Hubeixiangyangzhengda-S-2018-10-18 Porcine epidemic diarrhea virus strain Hubeixiangyangzhengda-S-2018-10-18 spike protein (S) gene, complete cds
ATGAAGTCTTTAACTTACTTCTGGTTGTTCTTACCAGTACTTTCAACACTTAGCCTACCACAAGATGTCACCAGGTGCTCAGCTAAAACTAATTTTAGGCGGTTCtTTTCAAAATTTAATGTTCAGGCGCCTGCAGTTGTTGTACTGGGCGGTTATCTACCTATTGGTGAAAACCAGGGTGTTAATTCAACTTGGTACTGTGCTGGCCAACATCCAACTGCTAGTGGCGTTCATGGTATCTTTCTTAGCCATATTAGAGGTGGTCATGGCTTTGAGATTGGCATTTCGCAAGAGCCTTTTGACCCTAGTGGTTACCAGCTTTATTTACATAAGGCTACTAATGGTAACACTAATGCTACTGCGCGATTGCGCATTTGCCAGTTTCCCAGCATTAAAACATTGGGCCCCACTGCTGATAACGATGTTACAACAGGTCGTAACTGCCTATTTAATAAAGCCATCCCAGCTTATATGAGTGAACATAGTGTTGTCGGCATAACATGGGATAATGATCGTGTCACTGTCTTTTCTGACAAGATCTATCATTTTTATTTTAAAAATGATTGGTCCCGTGTTGCGACAAAGTGTTACAACAGTGGAGGTTGTGCTATGCAATATGTTTATGAACCCACTTACTACATGCTTAATGTTACTAGTGCTGGTGAGGATGGTATTTCTTATCAACCCTGTACAGCTAATTGCATTGGTTATGCTGCCAATGTATTTGCTACTGAGCCCAATGGCCACATACCAGAAGGTTTTAGTTTTAATAATTGGTTTCTTTTGTCCAATGATTCCACTTTGGTGCATGGTAATGTGGTTTCCAACCAACCATTGTTGGTCAATTGTCTTTTGGCCATGCCTAAGATTTATGGACTAGGCCAATTTTtCTCCTTCAATCAAACGATCGATGGTGTTTGTAATGGAGCTGCTGTGCATCGTGCACCAGAGGCTCtGAGGTTTaATATTAATGACACCTCTGTCATTCTTGCTGAAGGCTCGATTGTACTTCACACTGCTTTAGGAACAAATCTTTCTTTTGTTTGCAGTAATTCTTCAAATCCTCATTTAGCTACCTTCACCATACCTCTGGGTGCTACCCAAGTACCCTATTATTGTTTTCTTAAAGTGGATACTTACAACTCCACTGTTTATAAATTTTTGGCTGTTTTACCTCCTACCGTCAGGGAAATTGTCATCACCAAGTATGGTGATGTTTATGTCAATGGGCTTGGATACTTGCATCTCGGTTTGTTGGATGCTGTCACAATTAATTTCACTGGTCATGGCACTGACGATGATGTTTCTGGTTTTTGGACCATAGCATCGACTAATTTTGTTGATGCACTCATCGAAGTTCAAGGAACTGCCATTCAGCGTATTCTTTATTGTGATGATCCTGTTAGCCAACTCAAGTGTTCTCAGGTTGCTTTTGACCTTGACGATGGTTTTTACCCTATTTCTTCTAGAAACCTTCTGAGTCGTGAACAGCCAATTTCTTTTGTTACTCTGCCATCATTTAATGATCATTCTTTTGTTAACATTACTGTCTCTGCTTCCTTTGGTGGTCATAGTGGTGCCAACCTTATTGCATCTGACACTACTATCAATGGGTTTAGTTCTTTCTGTGTTGACACTAGACAATTTACCATTTCACTGTTTTATAACGTTACAAACAGTTATGGTTATGTGTCTAAATCACAGGACAGTAATTGCCCTTTCACTTTGCAATCTGTTAATGATTACCTGTCTTTTAGCAAATTTTGTGTTTCCACCAGCCTTTTGGCTAGTGCCTGTACCATAGATCTTTTTGGTtACCCTGATTTtGGTAGTGGTGTTAAGTTTACGTCCCTTTACTTTCAATtCACAAAGGGTGAGTTGATTACTGGCACGCCTAAACCACTTGAAGGTGTCACGGACGTTTCTTTTATGACTCTGGACGTGTGCACCAAGTATACTATCTATGGCTTTAAAGGTGAGGGTATCATTACCCTTACAAATTCTAGCTTTTtGGCAGGTGTTTATTACACATCTGATTCTGGACAGTTGTTAGCCTTTAAGAATGTCACTAGTGGTGCTGTTTATTCTGTCACGCCATGTTCTTTTTCAGAGCAGGCTGCATATGTTGATGATGATATAGTGGGTGTTATTTCTAGTTTGTCTAGCTCCACTTTTAACAGTACTAGGGAGTTGCCTGGTTTCTTCTACCATTCTAATGATGGCTCTAATTGTACAGAGCCTGTGTTGGTGTATAGTAACATAGGTGTTTGTAAATCTGGCAGTATTGGCTACGTCCCATCTCAGTCTGGCCAAGTCAAAATTGCACCCACGGTTACTGGGAATATCAGTATTCCCACCAACTTTAGTATGAGTATTAGGACAGAATATTTACAGCTTTACAACACGCCTGTTAGTGTTGATTGTGTCACATATGTTTGTAATGGTAACTCTCGTTGTAAACAATTACTCACCCAGTACACTGCAGCATGTAAGACCATAGAGTCAGCATTACAACTCAGCGCTAGGCTTGAGTCTGTTGAAGTTAACTCTATGCTTACTATTTCTGAAGAGGCTCTACAGTTAGCTACCATTAGTTCGTTTAATGGTGATGGATATAATTTTACTAATGTGCTGGGTGTTTCTGTGTATGATCCTGCAAGTGGCAGGGTGGTACAAAAAAGGTCTTTTATTGAAGACCTGCTTTTTAATAAAGTGGTTACTAATGGCCTTGGTACTGTTGATGAAGACTATAAGCGCTGTTCTAATGGTCGCTCTGTGGCAGATCTAGTCTGTGCACAGtAtTACTCTGGTGTCaTGGTACTACCTGGTGTTGTTGACGCTGAGAAGCTTCATATGTATAGTGCGTCTCTCATCGGTGGTATGGTGCTAGGAGGTTTTACTTCTGCAGCGGCATTGCCTTTTAGCTATGCTGTTCAAGCTAGACTCAATTATCTTGCTCTACAGACGGATGTTCTACAGCGGAACCAGCAATTGCTTGCTGAGTCTTTTAACTCTGCTATTGGTAATATAACTTCAGCCTTTGAGAGTGTTAAAGAGGCTATTAGTCAAACTTCCAAGGGTTTGAACACTGTGGCTCATGCGCTTACTAAGGTTCAAGAGGTTGTTAACTCGCAGGGTGCAGCTTTGACTCAACTTACCGTACAGCTGCAACACAACTTCCAAGCCATTTCTAGTTCTATTGATGACATTTACTCTCGACTGGACATTCTTTCAGCCGATGTTCAGGTTGACCGTCTCATTACCGGCAGATTATCAGCACTTAATGCTTTTGTTTCTCAAACCCTCACTAAGTATACTGAGGTTCAGGCTAGCAGGAAGCTAGCACAGCAAAAGGTTAATGAGTGCGTTAAATCGCAATCTCAGCGTTATGGTTTTTGTGGTGGTGATGGCGAGCACATTTTCTCCCTGGTACAGGCAGCACCTCAGGGCCTGCTGTTTTTACATACAGTACTTGTACCGGGTGATTTTGTAGATGTTATTGCCATCGCTGGCTTATGCGTTAACGATGAAATTGCCTTGACTCTACGTGAGCCTGGCTTAGTCTTGTTTACGCATGAACTTCAAAATCATACTGCGACGGAATATTTTGTTTCATCGCGACGTATGTTTGAACCTAGAAAACCTACCGTTAGTGATTTTGTTCAAATTGAGAGTTGTGTGGTCACCTATGTCAATTTGACTAGAGACCAACTACCAGATGTAATCCCAGATTACATCGATGTTAACAAAACACTTGATGAGATTTTAGCTTCTCTGCCCAATAGAACTGGTCCAAGTCTTCCTTTAGATGTTTTTAATGCCACTTATCTTAATCTCACTGGTGAAATTGCAGATTTAGAGCAGCGTTCAGAGTCTCTCCGTAATACTACAGAGGAGCTCCAAAGTCTTATATATAATATCAACAACACACTAGTTGACCTTGAGTGGCTCAACCGAGTTGAGACATATATCAAGTGGCCGTGGTGGGTTTGGTTGATTATTTTCATTGTTCTCATCTTTGTTGTGTCATTACTAGTGTTCTGCTGCATTTCCACGGGTTGTTGTGGATGCTGCGGCTGCTGCTGTGCTTGTTTTTCAGGTTGTTGTAGGGGTCCTAGACTTCAACCTTACGAAGTTTTTGAAAAGGTCCACGTGCAGTGA

>Hubeixiaoganzhengda-S-2018-10-18 Porcine epidemic diarrhea virus strain Hubeixiaoganzhengda-S-2018-10-18 spike protein (S) gene, complete cds
ATGAAGTCTTTAACTTACTTCTGGTTGTTCTTACCAGTACTTTCAACACTTAGCCTACCACAAGATGTCACCAGGTGCTCAGCTAACACTAATTTTAGGCGGTTCTTTTCAAAATTTAATGTTCAGGCGCCTGCAGTTGTTGTACTGGGCGGTTATCTACCTATTGGTGAAAACCAGGGTGTTAATTCAACTTGGTACTGTGCTGGCCAACATCCAACTGCTAGTGGCGTTCATGGTATCTTTCTTAGCCATATTAGAGGTGGTCATGGCTTTGAGATTGGCATTTCGCAAGAGCCTTTTGACCCTAGTGGTTACCAGCTTTATTTACATAAGGCTACTAATGGTAACACTAATGCTACTGCGCGATTGCGCATTTGCCAGTTTCCCAGCATTAAAACATTGGGCCCCACTGCTGATAACGATGTTACAACAGGTCGTAACTGCCTATTTAACAAAGCCATCCCAGCTCATATGAGTGAACATAGTGTTGTCGGCATAACATGGGATAATGATCGTGTCACTGTCTTTTCTGACAAGATCTATCATTTTTATTTTAAAAATGATTGGTCCCGTGTTGCGACAAAGTGTTACAACAGTGGAGGTTGTGCTATGCAATATGTTTACGAACCCACTTACTACATGCTTAATGTTACTAGTGCTGGTGAGGATGGTATTTCTTATCAACTCTGTACAGCTAATTGCATTGGTTATGCTGCCAATGTATTTGCTACTGAGCCCAATGGCCACATACCAGAAGGTTTTAGTTTTAATAATTGGTTTCTTTTGTCCAATGATTCCACTTTGGTGCATGGTAAGGTGGTTTCCAACCAACCATTGTTGGTCAATTGTCTTTTGGCCATGCCTAAGATTTATGGACTAGGCCAATTTTTCTCCTTCAATCAAACGATCGATGGTGTTTGTAATGGAGCTGCTGTGCAGCGTgCACCaGAGGCTCtGAGGTTTaATAtTAATGACACCTCTGTCATTCTTGCTGAAGGCTCTATTGTACTTCACACTGCTTTAGGAACAAATCTTTCTTTTGTTTGCAGTAATTCTTCAGATCCTCATTTAGCTACCTTCACCATACCTCTGGGTGCTACCCAAGTACCCTATTATTGTTTTCTTAAAGTGGATACTTACAACTCCACTGTTTATAAATTTTTGGCTGTTTTACCTCCTACCGTCAGGGAAATTGTCATCACCAAGTATGGTGATGTTTATGTCAATGGGTTTGGATACTTGCATCTCGGTTTGTTGGATGCTGTCACAATTAATTTCACTGGTCATGGCACTGACGATGATGTTTCTGGTTTTTGGACCATAGCATCGACTAATTTTGTTGATGCACTCATCGAAGTTCAAGGAACTGCCATTCAGCGTATTCTTTATTGTGATGATCCTGTTAGCCAACTCAAGTGTTCTCAGGTTGCTTTTGACCTTGACGATGGTTTTTATCCTATTTCTTCTAGAAACCTTCTGAGTCATGAACAGCCAACTTCTTTTGTTACTCTGCCATCATTTAATGATCATTCTTTTGTTAACATTACTGTCTCTGCTTCCTTTGGTGGTCATAGTGGTGCCAACCTTATTGCGTCTGACACTACTATCAATGGGTTTAGTTCTTTCTGTGTTGACACTAGACAATTTACCATTTCACTGTTTTATAACGTTACAAACAGTTATGGTTATGTGTCTAAATCACAGGACAGTAATTGCCCTTTCACCTTGCAATCTGTCAATGATTACCTGTCTTTTAGCAAATTTTGTGTTTCCACCAGCCTTTTGGCTAGTGCCTGTACCATAGATCTTTTTGGTTACCCTGAGTTTGGTAGTGGTGTTAAGTTTACGTCCCTTtACTttCAATtCACAAAGGATGAGTTGATTACTGGCACGCCTAAACCACTTGAAGGTGTCACGGACGTTTCTTTTATGACTCTGGATGTGTGTACCAAGTATACTATCTATGGCTTTAAAGGTGAGGGTATCATTACCCTTACAAATTCTAGCTTTTTGGCAGGTGTTTATTACACATCTGATTCTGGACAGTTGTTAGCTTTTAAGAATGTCACTAGTGGTGCTGTTTATTCTGTTACGCCATGTTCTTTTTCAGAGCAGGCTGCATATGTTGATGATGATATAGTGGGTGTTATTTCTAGTTTGTCTAGCTCCACTTTTAACAGTACTAGGGAGTTGCCTGGTTTCTTCTACCATTCTAATGATGGCTCTAATTGTACAGAGCCTGTGTTGGTGTATAGTAACATAGGTGTTTGTAAATCTGGCAGTATTGGCTACGTCCCATCTCAGTCTGGCCAAGTCAAGATTGCACCCACGGTTACTGGGAATATCAGTATTCCCACCAACTTTAGTATGAGTATTAGGACAGAATATTTACAGCTTTACAACACGCCTGTTAGTGTTGATTGTGCCACATATGTTTGTAATGGTAACTCTCGTTGTAAACAATTACTCACCCAGTACACTGCAGCATGTAAGACCATAGAGTCAGCATTACAACTCAGCGCTAGGCTTGAGTCTGTTGAAGTTAACTCTATGCTTACTATTTCTGAAGAGGCTCTACAGTTAGCTACCATTAGTTCGTTTAATGGTGATGGATATAATTTTACTAATGTGCTGGGTGTTTCTGTGTATGATCCTGCAAGTGGCAGGGTGGTACAAAAAAGGTCTTTTATTGAAGACCTGCTTTTTAATAAaGTGGTTACTAATGGCCTTGGTaCTGTTGATGAAGACTATAAGCGCTGTTCTAATGGTCGCTCTGTGGCAGATCTAGTCTGTGCACAGtAtTACTCTGGTGTCaTGGTACTACCTGGTGTTGTTGACGCTGAGAAGCTTCACATGTATAGTGCGTCTCTCATCGGTGGTATGGTGCTAGGAGGCTTTACTTCTGCAGCGGCATTGCCTTTTAGCTATGCTGTTCAAGCTAGACTCAATTATCTTGCTCTACAGACGGATGTTCTACAGCGGAACCAGCAATTGCTTGCTGAGTCTTTTAACTCTGCTATTGGTAATATAACTTTAGCCTTTGAGAGTGTTAAAGAGGCTATTAGTCAAACTTCCAAGGGTTTGAACACTGTGGCTCATGCGCTTACTAAGGTTCAAGAGGTTGTTAACTCGCAGGGTGCAGCTTTGACTCAACTTACCGTACAGCTGCAACACAACTTCCAAGCCATTTCTAGTTCTATTGATGACATTTACTCTCGACTGGACATTCTTTCAGCCGATGTTCAGGTTGACCGTCTCATCACCGGCAGATTATCAGCACTTAATGCTTTTGTTGCTCAAACCCTCACTAAGTATACTGAgGTTCAGGCTAGCAGGAAGCTAGCACAGCAAAAGGTTAATGAGTGCGTTAAATCGCAATCTCAGCGTTATGGTTTTTGTGGTGGTGATGGCGAGCACATTTTCTCTCTGGTACAGGCCGCACCTCAAGGCCTGCTGTTTTTACACACAGTACTTGTACCGGGTGACTTTGTAAATGTTATTGCCATCGCTGGCTTATGTGTTAACGATGAAATTGCCTTGACTCTACGTGAGCCTGGCTTAGTCTTGTTTACGCATGAACTTCAAGATACTGCGACGGAATATTTTGTTTCATCGCGACGTATGTATGAACCTAGAAAACCTACCGTTGGTGATTTTGTTCAAATTGAGAGTTGTGTGGTCACCTATGTCAATTTGACTAGAGACCAACTACCAGAAGTAATCCCAGATTACATCGATGTTAACAAAACACTTGATGAGATTTTAGCTTCTCTGCCCAATAGAACTGGTCCAAGTCTTTCTCTAGATGTTTTTAATGCCACTTATCTTAATCTCACTGGTGAAATTGCAGATTTAGAGCAGCGTTCAGAGTCTCTCCGTAATACTACAGAAGAGCTCCAAAGTCTTATATATAATATCAACAACACACTAGTTGACCTTGAGTGGCTCAACCGAGTTGAGACATATATCAAGTGGCCGTGGTGGGTTTGGTTGATTATTTTTATTGTTCTTATCTTTGTTGTGTCATTACTAGTGTTCTGCTGCATTTCCACGGGTTGTTGTGGATGCTGCGGCTGCTGCTGTGCTTGTTTTTCAGGTTGTTGTAGGGGTCCTAGACTTCAACCTTACGAAGTTTTTGAAAAGGTCCACGTGCAGTGA

>Hubeixishui-S-2018-11-5 Porcine epidemic diarrhea virus strain Hubeixishui-S-2018-11-5 spike protein (S) gene, complete cds
ATGAAGTCTTTAACTTACTTCTGGTTGTTCTTACCAGTACTTTCAACACTTAGCCTACCACAAGATGTCACCAGGTGCTCAGCTAACACTAATTTTAGGCGGTTCTTTTCAAAATTTAATGTTCAGGCGCCTGCAGTTGTTGTACTGGGCGGTTATCTACCTATTGGTGAAAACCAGGGTGTTAATTCAACTTGGTACTGTGCTGGCCAACATCCAACTGCTAGTGGCGTTCATGGTATCTTTCTTAGCCATATTAGAGGTGGTCATGGCTTTGAGATTGGCATTTCGCAAGAGCCTTTTGACCCTAGTGGTTACCAGCTTTATTTACATAAGGCTACTAATGGTAACACTAATGCTACTGCGCGATTGCGCATTTGCCAGTTTCCCAGCATTAAAACATTGCGCCCCACTGCTGATAACGATGTTACAACAGGTCGTAACTGCCTATTTAACAAAGCCATCCCAGCTCATATGAGTGAACATAGTGTTGTCGGCATAACATGGGATAATGATCGTGTCACTGTCTTTTCTGACAAGATCTATCATTTTTATTTTAAAAATGATTGGTCCCGTGTTGCGACAAAGTGTTACAACAGTGGAGGTTGTGCTATGCAATATGTTTACGAACCCACTTACTACATGCTTAATGTTACTAGTGCTGGTGAGGATGGTATTTCTTATCAACCCTGTACAGCTAATTGCCTTGGTTATGCTGCCAATGTATTTGCTACTGAGCTCAATGGCCACATACCAGAAGGTTTTAGTTTTAATAATTGGTTTCTTTTGTCCAATGATTCCACTTTGGTGCATGGTAAGGTGGTTTCCAACCAACCATTGTTGGTCAATTGTCTTTTGGCCATACCTAAGATTTATGGACTAGGCCAATTTTTCTCTTTCAATCAAACGATCGATGGTGTTTGTAATGGAGCTGCTGTGCAgCGTGCACCAGaGGCTCTGAGGTTTAATATTAATGACACCTCTGTCATTCTTGCTGAAGGCTCAATTGTACTTCACACTGCTTTAGGAACAAATCTTTCTTTTGTTTGCAGTAATTCTTCAGACCCTCATTTAGCTACCTTCGCCATACCTCTGGGTGCTACCCAAGTACCCTATTATTGTTTTCTTAAAGTGGATACTTACAACTCCACTGTTTATAAATTTTTGGCTGTTTTACCTCCTACCGTCAGGGAAATTGTCATCACCAAGTATGGTGATGTTTATGTCAATGGGTTTGGATACTTGCATCTCGGTTTGTTGGATGCTGTCACAATTAATATCACTGGTCATGGCACTGACGATGATGTTTCTGGTTTTTGGACTATAGCATCGACTAATTTTGTTGATGCACTCATCGAAGTTCAAGGCACTGCCATTCAGCGTATTCTTTATTGTGATGATCCTGTTAGCCAACTCAAGTGTTCTCAGGTTGCTTTTGACCTTGACGATGGTTTTTACCCTATTTCTTCTAGAAACCTTCTGAGTCATGAACAGCCAATTTCTTTTGTTACTCTGCCATCATTTAATGATCATTCTTTTGTTAACATTACTGTCTCTGCTTCCTTTGGTGGTCATAGTGGTGCCAACCTTATTGCATCTGACACTACTATCAATGGGCTTAGTTCTTTCTGTGTTGACACTAGACAATTTACCATTTCACTGTTTTATAACGTTACAAACAGTTATGGTTATGTGTCTAAATCACAGGACAGTAATTGCCCTTTCACCTTGCAATCTGTTAATGATTACCTGTCTTTTAGCAAATTTTGTGTTTCCACCAGCCTTTTGGCTAGTGCCTGTACCATAGATCTTTTTGGTTACCCTGAGTTTGGTAGTGGTGTTAAGTTTACGTCCCTTtACTttCATTCCACAAAGGGTGAGTTGATTACTGGCACGCCTAAACCACTTGAAGGTGTCACTGACGTTTCTTTTATGACTCTGGATGTGTGCACCAAGTATACTATCTATGGCTTTAAAGGTGAGGGTATCATTACCCTTACAAATTCTAGCATTTTGGCAGGTGTTTATTACACATCTGATTCTGGACAGTTGTTAGCCTTTAAGAATGTCACTAGTGGTGCTGTTTATTCTGTTACGCCATGTTCTTTTTCAGAGCAGGCTGCATATGTTGATGATGATATAGTGGGTGTTATTTCTAGTTTGTCTAACTCCACTTTTAACAGTACTAGGGAGTTGCCTGGTTTCTTCTACCATTCTAATGATGGCTCTAATTGTACAGAGCCTGTGTTGGTGTATAGTAACATAGGTGTTTGTAAATCTGGCAGTATTGGCTATGTCCCTTCTCAGTCTGGTCAAGTCAAGATTGCACCCACGGTTACTGGGAATATTAGTATTCCCACCAACTTTAGTATGAGTATTAGGACAGAATATTTACAGCTTTACAACACGCCTGTTAGTGTTGATTGTGCTACATATGTTTGTAATGGTAACTCTCGTTGTAAACAATTACTCACCCAGTACACTGCAGCATGTAAGACCATAGAGTCAGCATTACAACTCAGCGCTAGGCTTGAGTCTGCTGAAGTCAACTCTATGCTTACTATTTCTGAAGAGGCTCTACAGTTAGCTACCATCAGTTCGTTTAATGGTGATGGGTATAATTTTACTAATGTGCTGGGTGTTTCCGTGTATGACCCTGCAAGTGGCAGGGTGGTACAAAAAAGGTCTTTTATTGAAGACCTGCTTTTTAACAAAGTGGTTACTAATGGCCTTGGTACTGTTGATGAAGACTACAAGCGCTGTTCTAATGGCCGCTCTGTGGCAGATTTAGTCTGTGCGCAGTATTACTCTGGTGTCaTGGTACTACCTGGTGTTGTTGACGCTGAGAAACTTCATATGTATAGTGCGTCTCTCATCGGTGGTATGGTGCTAGGAGGTTTTACTGCAGCAGCTGCATTGCCTTTTAGCTATGCTGTTCAAGCGAGACTCAATTATCTTGCTCTACAGACGGATGTTCTACAGCGGAACCAGCAATTGCTTGCTGAGTCTTTCAATTCTGCTATTGGTAATATAACTTCAGCCTTTGAGAGTGTTAAAGATGCTATTAGTCAAACTTCTAAGGGTTTGAACACTGTGGCTCATGCGCTTACTAAGGTCCAAGAGGTTGTTAATTCGCAGGGTGCAGCTTTGACTCAACTTACCGTACAGTTGCAACACAACTTCCAAGCCGTTTCTAGTTCTATTGATGACATTTACTCCCGACTTGACATTCTTTCAGCCGATGTTCAAGTAGACCGTCTCATCACCGGCAGATTATCAGCACTTAATGCTTTTGTTGCTCAAACCCTTACTAAGTATACTGAGGTTCAGGCTAGCAGGAAACTAGCACAGCAAAAGGTTAATGAGTGCGTTAAGTCGCAATCTCAGCGTTATGGTTTTTGTGGTGGTGATGGCGAGCACATTTTCTCTCTGGTACAGGCCGCACCTCAAGGCCTGCTGTTTTTACATACAGTACTTGTACCAGGTGACTTTGTAAATGTTATTGCCATCGCTGGCTTATGTGTTAACGATGAAATTGCCTTGACTCTACGTGAGCCTGGCTTAGTCTTGTTTACGCATGAACTTCAAGATACTGCGACGGAATATTTTGTTTCATCGCGACGTATGTATGAACCTAGAAAACCTACCGTCGGTGATTTTGTTCAAATTGAGAGCTGTGTGGTCACCTATGTCAATTTGACTAGAGACCAACTACCAGAAGTAATCCCAGATTACATCGATGTTAACAAAACACTTGATGAGATTTTAGCTTCTCTGCCCAATAGAACTGGTCCAAGTCTTTCTCTAGATGTTTTTAATGCCACTTACCTTAATCTCACTGGTGAAATTGCAGATTTAGAGCAGCGCTCAGAGTCTCTCCGTAATACTACAGAAGAGCTCCAAATTCTTATATATAATATCAACAACACACTAGTTGACCTTGAGTGGCTCAACCGAGTTGAGACATATATCAAGTGGCCGTGGTGGGTTTGGTTGATTATTTTTATTGTTCTCATCTTTGTTGTGTCATTATTAGTGTTCTGCTGCATTTCCACGGGTTGCTGTGGATGCTGCGGCTGCTGTGGTGCTTGTTTTTCAGGTTGTTGTAGGGGTCCTAGACTTCAACCTTACGAAGCTTTTGAAAAGGTCCACGTGCAGTGA

>Hubejingzhouheqiang-S-2018-12-21 Porcine epidemic diarrhea virus strain Hubejingzhouheqiang-S-2018-12-21 spike protein (S) gene, complete cds
ATGAAGTCTTTAACTTACTTCTGGTTGTTCTTACCAGTACTTTCAGCACTCAGCCTACCACAAGATGTCACCAGGTGCTCAGCTAACACTAATTTTAGGCGGTTCTTTTCAAAATTTAATGTTCAGGCGCCTGCAGTTGTTGTACTGGGCGGTTATCTACCTATTGGTGAAAACCAGGGTGTTAATTCAACTTGGTACTGTGCTGGCCAACATTCAACTGCTAGTGGCGTTCATGGTATCTTTCTTAGCCATATTAGAGGTGGTCATGGCTTTGAGATTGGCATTTCGCAAGAGCCTTTTGACCCTAGTGGTTACCAGCTTTATTTACATAAGGCTACTAATGGTAACACTAATGCTACTGCGCGATTGCGCATTTGCCAGTTTCCCAGCATTAAAACATTGGGCCCCACTGCTGATAACGATGTTACAACAGGTCGTAACTGCCTATTTAACAAAGCCATCCCAGCTCATATGAGTGCACATAGTGTTGTCGGCATAACATGGGATAATGATCGTGTCACTGTCTTTTCTGACAAGATCTATCATTTTTATTTTAAAAATGATTGGTCCCGTGTTGCGACAAAGTGTTACAACAGTGGAGGTTGTGCTATGCAATATGTTTACGAACCCACTTACTACATGCTTAATGTTACTAGTGCTGGTGAGGATGGTATTTCTTATCAACTCTGTACAGCTAATTGCATTGGTTATGCTGCCAATGTATTTGCTACTGAGCCCAATGGCCACATACCAGAAGGTTTTAGTTTTAATAATTGGTTTCTTTTGTCCAATGATTCCACTTTGGTGCATGGTAAGGTGGTTTCCAACCAACCATTGTTGGTCAATTGTCTTTTGGTCATGCCTAAGATTTATGGACTAGGCCAATTTTTCTCCTTCAATCAAACGGTCGATGGTGTTTGTAATGGAGCTGCTGTGCGGCGTGCACCAGAGGCTCTGAGGTTTAATATTAATGACACCTCTGTCATTCTTGCTGAAGGCTCAATTGTACTTCACACTGCTTTAGGAACAAATCTTTCTTTTGTTTGCAGTAATTCTTCAGATCCTCATTTAGCTACTTTTACCATACCTCTGGGTGCTACCCAAGTACCCTATTATTGTTTCCTTAAAGTGGATATTTACAACTCCACTGTTTATAAATTTTTGGCTGTTTTACCTCCTACCATCAGGGAAATTGTCATCACCAAGTATGGTGATGTTTATGTCAATGGGTTTGGATACTTGCATCTCGGTTTGTTGGATGCTGTCACAATTAATTTCACTGGTCATGGCACTGACGATGATGTTTCTGGTTTTTGGACCATAGCATCGACTAATTTTGTTGATGCACTCATCGAAGTTCAAGGAACTGCCATTCAGCGTATTCTTTATTGTGATGATCCTGTTAGCGAACTCAAGTGTTCTCAGGTTGCTTTTGACCTTGACGATGGTTTTTATCCTATTTCTTCTAGAAACCTTCTGAGTCATGAACAGCCAATTTCTTTTGTTACTCTGCCATCATTTAATGATCATTCTTTTGTTAACATTACTGTCTCTGCTTCCTTTGGTGGTCATAGTGGTGCCAACCTTATTGCGTCTGACACTACTATCAATGGGTTTAGTTCTTTCTGTGTTGACACTAGACAATTTACGATCTCACTGTTTTATAACGTTACAAACAGTTATGGTTATGTGTCTAAATCACAGGACAGTAATTGCCCTTTCACCTTGCAATCTGTTAATGATTACCTGTCTTTTAGCAAATTTTGTGTTTCCACCAGCCTTTTGGCTAGTGCCTGTACCATAGATCTTTTTGGTTACCCTGAGTTTGGTAGTGGTGTTAAGTTTACGTCCCTTTACTTTCAATTCACAAAGGGTGAGTTGATTACTGGCACGCCTACACCACTTGTAGGTGTCACGGACGTTTCTTTTATGACTCTAGATGTGTGTACCAAGTATACTATCTATGGCTTTAAAGGTGAGGGTATCATTACCCTTACAAATTCTAGCTTTTTGGCAGGTGTTTATTACACATCTGATTCTGGACAGTTGCTAGCCTTTAAGAATGTCACTAGTGGTGCTGTTTATTCTGTTACGCCATGTTCTTTTTCAGAGCAGGCTGCATATGTTGATGATGATATAGTGGGTGTTATTTCTAGTTTGTCTAGCTCCACTTTTAACAGTACTAGGGAGTTGCCTGGTTTCTTTTACCATTCTAATGATGGCTCTAATTGTACAGAGCCTGTGTTGGTGTATAGTAACATAGGTGTTTGTAAATCTGGCAGTATTGGCTACGTTCCATCTCAGTCTGGCCAAGTCAAGATTGCACCCACGGTTACTGGGAATATCAGTATTCCCACCAACTTTAGTATGAGTATTAGGACAGAATATTTACAGCTTTACAACACGCCTGTTAGTGTTGATTGTGCTACATATGTTTGTAATGGTAACTCTCGTTGTAAACAATTACTCACCCAGTACACTGCAGCATGTAAGACCATAGAGTCAGCATTACAACTCAGCGCTAGGCTTGAGTCTGCTGAAGTCAACTCTATGCTTACTATTTCTGAAGAGGCTCTACAGTTAGCTAACATCAATTCGTTTAATGGTGATGGGTATAATTTTACTAATGTGCTGGGTGTTTCCGTGTATGACCCTGCAAGTGGCAGGGTGGTACAAAAAAGGTCTTTTATTGAAGACCTGCTTTTTAATAAAGTGGTTACTAATGGCCTTGGTACTGTTGATGAAGACTATAAGCGCTGTTCTAATGGTCGCTCTGTGGCAGATCTAGTCTGTGCACAGTATTACTCTGGTGTcATGGTACTACCTGGTGTTGTTGACGCTGAGAAGCTTCACATGTATAGTGCgTCTCTCATCGGtGGTATGGTGCTAGGAGGTTTTACTTCTGCAGCGGCATTGCCTTTTAGCTATGCTGTTCAAGCTAGACTCAATTATCTTGCTCTACAGACGGATGTTCTACAGCGTAACCAGCAAATGCTTGCTGAGTCTTTTAACTCTGCTATTGGTAATATAACTTCAGCCTTTGAGAGTGTTAAAGAGGCTATTAGTCAAACTTCTAAGGGTTTGAACACTGTGGCTCATGCGCTTACTAAGGTTCAAGAGGTTGTTAACTCGCAGGGTGCAGCTTTGACTCAACTTACCGTACAGCTGCAACACAACTTCCAAGCCATTTCTAGTTCTATTGATGACATTTACTCTCGACTGGACATTCTTTCAGCCGATGTTCAGGTTGACCGTCTCATCACCGGCAGATTATCAGCACTTAATGCTTTTGTTGCTCAAACCCTCACTAAGTATACTGAGGTTCAGGCTAGCAGGAAGCTAGCACAGCAAAAGGTTAATGAGTGCGTTAAATCGCAATCTCAGCGTTATGGTTTTTGTGGTGGTGATGGCGAGCACATTTTCTCTCTGGTACAGGCCGCACCTCAAGGCCTGCTGTTTTTACACACAGTACTTGTACCGGGTGACTTTGTAAATGTTATTGCCATCGCTGGCTTATGTGTTAACGATGAAATTGCCTTGACTCTACGTGAGCCTGGCTTAGTCTTGTTTACGCATGAACTTCAAGATACTGCGACGGAATATTTTGTTTCATCGCGACGTATGTATGAACCTAGAAAACCTACCGTTGGTGATTTTGTTCAAATTGAGAGTTGTGTGGTCACCTATGTCAATTTGACTAGAGACCAACTACCAGAAGTAATCCCAGATTACATCGATGTTAACAAAACACTTGATGAGATTTTAGCTTCTCTGCCCAATAGAACTGGTCCAAGTCTTTCTCTAGATGTTTTTAATGCCACTTATCTTAATCTCACTGGTGAAATTGCAGATTTAGAGCAGCGTTCAGAGTCTCTCCGTAATACTACAGAAGAGCTCCAAAGTCTTATATATAATATCAACAACACACTAGTTGACCTTGAGTGGCTCAACCGAGTTGAGACATATATCAAGTGGCCGTGGTGGGTTTGGTTGATTATCTTTATTGTTCTCATTTTTGTTGTGTCATTACTAGTGTTCTGCTGCATTTCCACGGGTTGTTGTGGATGCTGCGGCTGCTGTGGTGCTTGTTTTTCAGGTTGTTGTAGGGGTCCTAGACTTCAACCTTACGAAGCTTTTGAAAAGGTCCACGTGCAGTGA

>Hunanchenzhou-S-2018-8-30 Porcine epidemic diarrhea virus strain Hunanchenzhou-S-2018-8-30 spike protein (S) gene, complete cds
ATGAAGTCTTTAACCTACTTCTGGTTGTTCTTACCAGTACTTTCAACATTTAGCCTACCACAAGATGTCACCAGGTGCTCAGCTAACACTAATTTTAGGCGGTTCTTTTCAAAATTTAATGTTCAGGCGCCTGCAGTTGTTGTACTGGGCGGTTATCTACCTATTGGTGAAAACCAGGGTGTTAATTCAACTTGGTACTGTTATGGCCAACATCCAACTGCTAGTGGCGTTCATGGTATCTTTCTTAGCCATATTAGAGGTGGTCATGGCTTTGAGATTGGCATTTCGCAAGAGCCTTTTGACCCTAGTGGTTACCAGCTTTATTTACATAAGTCTACTAATGGTAACACTAATGCTACTGCGCGATTGCGCATTTGCCAGTTTCCCAGCATTAAAACATTGGGCCCCACTGCTGATAACGATGTTACAACAGGTCGTAACTGCCTATTTAACAAAGCCATCCCAGCTCATATGAGTGAACATAGTGTTGTCGGCATAACATGGGATAATGATCGTGTCACTGTCTTTTCTGACAAGATCTATCATTTTTATTTTAAAAATGATTGGTCCCGTGTTGCGACAAAGTGTTACAACAGTGGAGGTTGTGCTATGCAATATGTTTACGAACCCACTTACTACATGCTTAATGTTACTAGTGCTGGTGAGGATGGTATTTCTTATCAACTCTGTACAGCTAATTGCATTGGTTATGCTGCCAATGTATTTGCTACTGAGCCCAATGGCCACATACCAGAAGGTTTTAGTTTTAATAATTGGTTTCTTTTGTCCAATGATTCCACTTTGGTGCATGGTAAGGTGGTTTCCAACCAACCATTGTTGGTCAATTGTCTTTTGGCCATGCCTAAGATTTATGGACTAGGCCAATTTTTCTCCTTCAATCAAACGATCGATGGTGTTTGTAATGGAGCTGCTGTGCAgCGTgCACCAGAGGCTCTGAGGTTTaATATTAATGACACCTCTGTCATTCTTGCTGAAGGCTCAATTGTACTTCACACTGCTTTAGGAACAAATCTTTCTTTTGTTTGCAGTAATTCTTCAGATCCTCATTTAGCTACCTCCACCATACCTCTGGGTGCTACCCAAGTACCCTATTATTGTTTTCTTAAAGTGGATATTTACAACTCCACTGTTTATAAATTTTTGGCTGTTTTACCTCCTACCGTCAGGGAAATTGTCATCACCAAGTATGGTGACGTTTATGTCAATGGGTTAGGATACTTGCATCTCGGTTTGTTGGATGCTGTCACAATTAATTTCACTGGTCATGGCACTGACGATGATGTTTCTGGTTTTTGGACCATAGCATCGACTAATTTTGTTGATGCACTCATCGAAGTCCAAGGAACTGCCATTCAGCGTATTCTTTATTGTGATGATCCTGTTAGCCAACTCAAGTGTTCTCAGGTTGCTTTTGACCTTGACGATGGTTTTTATCCTATCTCTTCTAGAAACCTTCTGAGTCATGAACAGCCAATTTCTTTTGTTACTCTGCCATCATTTAATGATCATTCTTTTGTTAACATTACTGTCTCTGCTTCCTTTGGTGGTCATAGTGGTGCCAACCTTATTGCATCTGACACTACTATCAATGGGTTTAGTTCTTTCTGTGTTGACACTAGACAATTTACCATTTCACTGTTTTATAACGTTACAAACAGTTATGGTTATGTGTCTAAATCACAGGACAGTAATTGCCCTTTCACCTTGCAATCTGTTAATGATTACCTGTCTTTTAGCAAATTTTGTGTTTCCACCAGCCTTTTGGCTAGTGCCTGTACCATAGATCTTTTTGGTTACCCTGAGTTTGGTAGTGGTGTTAAGTTtACGTCCCTTtACTttCAATtCaCCAAGGGTGAGTTGATTACTGGCACGCCTACACCACTTGTAGGTGTCACGGACGTTTCTTTTATGACTCTAGATGTGTGTACCAAGTATACTATCTATGGCTTTAAAGGTGAGGGTATCATTACCCTTACAAATTCTAGCTTTTTGGCAGGTGTTTATTACACATCTGATTCTGGACAGTTGTTAGCCTTTAAGAATGTCACTAGTGGTGCTGTTTATTCTGTTACGCCATGTTCTTTTTCAGAGCAGGCTGCATATGTTGATGATGATATAGTGGGTGTTATTTCTAGTTTGTCTAGCTCCACTTTTAACAGTACTAGGGAGTTGCCTGGTTTCTTTTACCATTCTAATGATGGCTCTAATTGTACAGAGCCTGTGTTGGTGTATAGTAACATAGGTGTTTGTAAATCTGGCAGTATTGGCTACGTCCCATCTCAGTCTGGCCAAGTCAAGATTGCACCCACGGTTACTGGGAATATCAGTATTCCCACCAACTTTAGTATGAGTATTAGGACAGAATATTTACAGCTTTACAACACGCCTGTTAGTGTTGATTGTGCCACATATGTTTGTAATGGTAACTCTCGTTGTAAACAATTACTCACCCAGTACACTGCAGCATGTAAGACCATAGAGTCAGCATTACAACTCAGCGCTAGGCTTGAGTCTGTTGAAGTTAACTCTATGCTTACTATTTCTGAAGAGGCTCTACAGTTAGCTACCATTAGTTCGTTTAATGGTGATGGATATAATTTTACTAATGTGCTTGGTGTTTCTGTGTATGATCCTGCAAGTGGCAGGGTGGTACAAAAAAGGTCTTTTATTGAAGACCTGCTTTTTAATAAAGTGGTTACTAATGGCCTTGGTACTGTTGATGAAGACTATAAGCGCTGTTCTAATGGTCGCTCTGTGGCAGATCTAGTCTGTGCACAGTATtACTCTGGTGTcATGGTACTACCTGGTGTTGTTGACGCTGAGAAGCTTCACATGTATAGTGCGTCTCTCATCGGTGGTATGGTGCTAGGAGGTTTTACTTCTGCAGCGGCATTGCCTTTTAGCTATGCTGTTCAAGCTAGACTCAATTATCTTGCTCTACAGACGGATGTTCTACAGCGGAACCAGCAATTGCTTGCTGAGTCTTTTAACTCTGCTATTGGTAATATAACTTCAGCCTTTGAGAGTGTTAAAGAGGCTATTAGTCAAACTTCCAAGGGTTTGAACACTGTGGCTCATGCGCTTACTAAGGTTCAAGAGGTTGTTAACTCGCAGGGTGCAGCTTTGACTCAACTTACTGTACAGCTGCAACACAACTTCCAAGCCATTTCTAGTTCTATTGATGACATTTACTCTCGACTGGACATTCTTTCAGCCGATGTTCAGGTTGACCGTCTCATCACCGGCAGATTATCAGCACTTAATGCTTTTGTTGCTCAAACCCTCACTAAGTATACTGAGGTTCAGGCTAGCAGGAAGCTAGCACAGCAAAAGGTTAATGAGTGCGTTAAATCGCAATCTCAGCGTTATGGTTTTTGTGGTGGTGATGGCGAGCACATTTTCTCTCTGGTACAGGCCGCACCTCAAGGCCTGCTGTTTTTACACACAGTACTTGTACCGGGTGACTTTGTAAATGTTATTGCCATCGCTGGCTTATGTGTTAACGATGAAATTGCCTTGACTCTACGTGAGCCTGGCTTAGTCTTGTTTACGCATGAACTTCAAGATAATGCGACGGAATATTTTGTTTCATCGCGACGTATGTATGAACCTAGAAAACCTACCGTTGGTGATTTTGTTCAAATTGAGAGTTGTGTGGTCACCTATGTCAATTTGACTAGAGACCAACTACCAGAAGTAATCCCAGATTACATCGATGTTAACAAAACACTTGATGAGATTTTAGCTTCTCTGCCCAATAGAACTGGTCCAAGTCTTTCTCTAGATGTTTTTAATGCCACTTATCTTAATCTCACTGTTGAAATTGCAGATTTAGAGCAGCGTTCAGAGTCTCTCCGTAATACTACAGAAGAGCTCCAAAGTCTTATATATAATATCAACAACACACTAGTTGACCTTGAGTGGCTCAACCGAGTTGAGACATATATCAAGTGGCCGTGGTGGGTTTGGTTGATTATTTTTATTGTTCTCATCTTTGTTGTGTCATTACTAGTGTTCTGCTGCATTTCCACGGGTTGTTGTGGATGCTGCGGCTGCTGCTGTGCTTGTTTTTCAGGTTGTTGTAGGGGTCCTAGACTTCAACCTTACGAAGTTTTTGAAAAGGTCCACGTGCAGTGA

>Hunandayou-S-2018-10-30 Porcine epidemic diarrhea virus strain Hunandayou-S-2018-10-30 spike protein (S) gene, complete cds
ATGAAGTCTTTAACTTACTTCTGGTTGTTCTTACCAGTACTTTCAACACTTAGCCTACCACAAGATGTCGCCAGGTGCTCAGCTAACACTAATTTTAGGCGGTTCTTTTCAAAATTTAATGTTCAGGCGCCTGCAGTTGTTGTACTGGGCGGTTATCTACCTAGTGGCGAAAACCAGGGTGTTAATTCAACTTGGTACTGTGCTGGCCAACATCCAACTGCTAGTGGCGTTCATGGTATCTTTCTTAGCCATATTAGAGGTGGTCATGGCTTTGAGATTGGCATTTCGCAAGAGCCTTTTGACCCTAGTGGTTACCAGCTTTATTTACATAAGGCTACTAATGGTAACACTAATGCTACTGCGCGATTGCGCATTTGCCAGTTTCCCAGCACTAAAACATTGGGCCCCACTGCTGATAACGATGTTACAACAGGTCGTAACTGCCTATTTAACAAAGCCATCCCAGCTCATATGAGCGAACATAGTGTTGTCGGCATAACATGGGATAATGATCGTGTCACTGTCTTTTCTGACAAGATCTATCATTTTTATTTTAAAAATGTTTGGTCCCGTGTTGCGACAAAGTGTTACAACAGTGGAGGTTGTGCTATGCAATATGTTTACGAACCCACTTACTACATGCTTAATGTTACTAGTGCTGGTGAGGATGGTATTTCTTATCAACCCTGTACAGCTAATTGCATTGGTTATGCTGCCAATGTATTTGCTACTGAGCCCAATGGCCACATACCAGAAGGTTTTAGTTTTAATAATTGGTTTCTTTTGTCCAATGATTCCACTTTGGTGCATGGTAAGGTGGTTTCCAACCAACCATTGTTGGTCAATTGTCTTTTGGCCATGCCTAAGATTTATGGACTAGGCCAATTTTTCTCCTTCAATCAGACGATCGATGGTGTTTGTAATGGAGCTGCTGTGCAGCGTgCACCAGAGGCTCTGAGGTTTaATATTAATGACACCTCTGTCATTCTTGCTGAAGGCTCAATTGTACTTCACACTGCTTTAGGAACAAATCTTTCTTTTGTTTGCAGTAATTCTTCAGATCCTCATTTAGCTACCTTCACCATACCTCTGGGTGCTACCCAAGTACCCTATTATTGTTTTCTTAAAGTGGATACTTACAACTCCACTGTTTATAAATTTTTGGCTGTTTTACCTCCTACCGTCAGGGAAATTGTCATCACCAAGTATGGTGATGTTTATGTCAATGGGTTTGGATACTTGCATCTCGGTTTGTTGGATGCTGTCACAATTAATTTCACTGGTCATGGCACTGACGATGATGTTTCTGGTTTTTGGACCATAGCATCGACTAATTTTGTTGATGCACTCATCGAAGTTCAAGGAACTGCCATTCAGCGTATTCTTTATTGTGATGATCCTGTTAGCCAACTCAAGTGTTCTCAGGTTGCTTTTGACCTTGACGACGGTTTTTACCCTATTTCTTCTAGAAACCTTCTGAGTCATGAACAGCCAATTTCTTTTGTTACTCTGCCATCATTTAATGATCATTCTTTTGTTAACATTACTGTCTCTGCTTCCTTTGGTGGTCTTAGTGGTGCCAACCTTATTGCATCTGACACTACTATCAATGGGTTTAGTTCTTTCTGTGTTGACACCAGACAATTTACCATTTCACTGTTTTATAACGTTACAAACAGTTATGGCTATGTGTCTAATTCACAGGACAGTAATTGCCCTTTCACCTTGCAATCTGTTAATGATTACCTGTCTTTTAGTAAATTTTGTGTTTCCACCAGCCTTTTGGCTAGTGCCTGTACCATAGATCTTTTTGGTTACCCTGAGTTTGGTAGTGGTGTTAAGTTTACGTCCCTTtACTTtCAATTCACAAaGGATGAGTTGATTACTGGCACGCCTAAACCACTTGAAGGTGTCACGGACGTTTCTTTTATGACTCTAGATGTGTGTACCAAGTATACTATCTATGGCTTTAGAGGTGAGGGTATCATTACCCTTACAAATTTTAGCTCTTTGGCAGGTGTTTATTACACATCTGATTCTGGACAGTTGTTAGCCTTTAAGAATGTCACTAGTGGTGCTGTTTATTCTGTTACGCCATGTTCTTTTTCAGAGCAGGCTGCATATGTTGATGATGATATAGTGGGTGTTATTTCTAGTTTGTCTAGCTCCACTTTTAACAGTACTAGGGAGTTGCCTGGTTTCTTTTACCATTCTAATGATGGCTCTAATTGTACAGAGCCTGTGTTGGTGTATAGTAACATAGGTGTTTGTAAATCTGGCAGTATTGGCTACGTCCCGTCTCAGTCTGGCCAAGTCAAGATTGCACCCACGGTTACTGGGAATATCAGTATTCCCACCAACTTTAGTATGAGTATTAGGACAGAATATTTACAGCTTTACAACACGCCTGTTAGTGTCGATTGTGCCACATATGTTTGTAATGGTAACTCTCGTTGTAAACAATTACTCACCCAGTACACTGCAGCATGTAAGACCATAGAGTCAGCATTACAACTCAGCGCTAGGCTTGAGTCTGTTGAAGTTAACTCTATGCTTACTATTTCTGAAGAGGCTCTACAGTTAGCTACCATTAGTTCGTTTAATGGTGATGGATATAATTTTACTAATGTGCTGGGTGTTTCTGTGTATGATCCTGCAAGTGGCAGGGTGGTACAACAAAGGTCTTTTATTGAAGACCTGCTTTTTAATAAAGTGGTTACTAATGGCCTTGGTACTGTTGATGAAGACTATAAGCGCTGTTCTAATGGTCGCTCTGTGGCAGATCTAGTCTGTGCACAGTATTACTCTGGTGTaATGGTACTACCTGGTGTTGTTGACGCTGAGAAGCTTCACATGTATAGTgCGTCTCTCATcGGTGGTATGGTGCTAGGAGGTTTTACTTCTGCAGCGGCATTGCCTTTTAGCTATGCTGTTCAAGCTAGACTCAATTATCTTGCTCTACAGACGGATGTTCTACAGCGGAACCAGCAATTGCTTGCTGAGTCTTTTAACTCTGCTATTGGTAATATAACTTCAGCCTTTGAGAGTGTTAAAGAGGCTATTAGTCAAACTTCCAAGGGTTTGAACACTGTAGCTCATGCGCTTACTAAGGTTCAAGAGGTTGTTAACTCGCAGGGTGCAGCTTTGACTCAACTTACCGTACAGCTGCAACACAACTTCCAAGCCATTTCTAGTTCTATTGATGACATTTACTCCCGACTGGACATTCTTTCAGCCGATGTTCAGGTTGACCGTCTCATCACCGGCAGATTATCAGCACTTAATGCTTTTGTTGCTCAAACCCTCACTAAGTATACTGAGGTTCAGGCTAGCAGGAAGCTAGCACAGCAAAAGGTTAATGAGTGCGTTAAATCGCAATCTCAGCGTTATGGTTTTTGTGGTGGTGATGGCGAGCACATTTTCTCTCTGGTACAGGCAGCACCTCAGGGCCTGCTGTTTTTACATACAGTACTTGTACCGGGTGACTTTGTAGATGTTATTGCCATCGCTGGCTTATGCGTTaACGATGAAATTGCCTTGACTCTACGTGAGCCTGGCTTAGTCTTGTTTACGCATGAACTTCAAAATCATACTGCGACGGAATATTTAGTTTCATCGCGACGTATGTTTGAACCTAGAAAACCTACCGTTAGTGATTTTGTTCAAATTGAGAGTTGTGTGGTCACCTATGTCAATTTGACTAGAGACCAACTACCAGATGTAATCCCAGATTACATCGATGTTAACAAAACACTTGATGAGATTTTAGCTTCTCTGCCCAATAGAACTGGTCCAAGTCTTCCTTTAGATGTTTTTAATGCCACTTATCTTAATCTCACTGGTGAAATTGCAGATTTAGAGCAGCGTTCAGAGTCTCTCCGTAATACTACAGAGGAGCTCCAAAGTCTTATATATAATATCAACAACACACTAGTTGACCTTGAGTGGCTCAACCGAGTTGAGACATATATCAAGTGGCCGTGGTGGGTTTGGTTGATTATTTTCATTGTTCTCATCTTTGTTGTGTCATTACTAGTGTTCTGCTGCATTTCCACGGGTTGTTGTGGATGCTGCGGCTGTTGCTGTGCTTGTTTTTCAGGTTGTTGTAGGGGTCCTAGACTTCAACCTTACGAAGTTTTTGAAAAGGTCCACGTGCAGTGA

>Hunanlonghua-S-2018-7-28 Porcine epidemic diarrhea virus strain Hunanlonghua-S-2018-7-28 spike protein (S) gene, complete cds
ATGAAGTCTTTAACTTACTTCTGGTTGTTCTTACCAGTACTTTCAACACTTAGCCTACCACAAGATGTCACCAGGTGCTCAGCTAACACTAATTTTAGGCGGtTCTTTTCAAAATTTAATGTTCAGGCGCCTGCAGTTGTTGTACTGGGCGGTTATCTACCTATTGGTGAAAACCAGGGTGTTAATTCAACTTGGTACTGTGCTGGCCAACATCCAACTGCTAGTGGCGTTCATGGTATCTTTCTTAGCCATATTAGAGGTGGTCATGGCTTTGAGATTGGCATTTCGCAAGAGCCTTTTGACCCTAGTGGTTACCAGCTTTATTTACATAAGGCTACTAATGGTAACACTAATGCTACTGCGCGATTGCGTATTTGCCAGTTTCCCAGCATTAAAACATTGGGCCCCACTGCTGATAACGATGTTACAACAGGTCGTAACTGCCTATTTAACAAAGTCATCCCAGCTTATATGAGTGAACATAGTGTTGTCGGCATAACATGGGACAATGATCGTGTCACTGTCTTTTTTGACAAGATCTATCATTTTTATTTTAAAAATGATTGGTCCCGTGTTGCGACAAAGTGTTACAACAGTGGAGGTTGTGCTATGCAATATGTTTACGAACCCACTTACTACATGCTTAATGTTACTAGTGCTGGTGAGGATGGTATTTCTTATCAACCCTGTACAGCTAATTGCATTGGTTATGCTGCCAATGTATTTGCTACTGAGCCCAATGGCCACATACCAGAAGGTTTTAGTTTTAATAATTGGTTTCTTTTGTCCAATGATTCCACTTTGGTGCATGGTAAGGTGGTTTCTAACCAACCACTGTTGGTCAATTGTCTTTTGGCCATGCCTAAGATTTATGGACTAGGCCAaTTTTTCTCCTTCAATCAAACGATCGATGGTGTTTGTAATGGAGCTGCTGTGCAGcGTGCAcCAGAgGCTCTGAGGTTTaATATTAATGACACCTCTGTCATTCTTGCTGAAGGCTCAATTGTACTTCACACTGCTTTAGGAACAAATCtTTCTTTTGTTTGCAGTAATTCTTCAGATCCTCATTTAGCTAAATTCACCATACCTCTGGGTGCTACTCAAGTACCCTATTATtGTTTTCTTAAAGTGGATACTTACAACTCCACTGTTTATAAATTTTTGGCTGTTTTACCTCCTACCGTCAGGGAAATTGTCATCACCAAGTATGGTGATGTTTATGTCAATGGGTTTGGATACTTGCATCTCGGTTTGTTGGATGCTGTCACAATTAATTTCACTGGTCATGGCACTGACGATGATGTTTCTGGTTTTTGGACCATAGCATCGACTAATTTTGTTGATGCACTCATCGAAGTTCAAGGAACTGCCATTCAGCGTATTCTTTATTGTGATGATCCTGTTAGCCAACTCAAGTGTTCTCAGGTTGCTTTTGACCTTGACGATGGTTTTTACCCTATTTCTTCTAGAAACCTTCTGAGTCATGAACAGCCAATTTCTTTTGTTACTCTGCCATCATTTAATGATCATTCTTTTGTTAACATTACTGTCTCTGCTTCCTTTGGTGGTTATAGTGGTGCCAACCTTATTGCATCTGACACTACTATCAATGGGCTTAGTTCTTTCTGTGTTGACACTAGACAATTTACCATTTCACTGTTTTATAACGTTACAAACAGTTATGGTTATGTGTCTAAATCACAGGACAGTAATTGCCCTTTCACCTTGCAATCTGTTAATGATTATCTGTCTTTTAGCAAATTTTGTGTTTCCACCAGCCTTTTGGCTAGTGCCTGTACcATAGATCTTTTTGGTTATCCTGAGTTTGGTAGTGGTGTTAAGTTTACGTCCCTTTACTTtCAATTCACAAAGGGTGAGTTGATTACTGGCACGCCTAAACCACTTGAAGGTGTCACTGACGTTTCTTTTATGACTCTGGATGTGTGCACCAAGTATACTATCTATGGCTTTAAAGGTGAGGGTATCATTACCCTTACAAATTCTAGCATTTTGGCAGGTGTTTATTACACATCTGATTCTGGACAGTTGTTAGCCTTTAAGAATGTCACTAGTGGTGCTGTTTATTCTGTCACGCCATGTTCTTTTTCAGAGCAGGCTGCATATGTTGATGATGATATAGTGGGTGTTATTTCTAGTTTGTCTAGCTCCACTTTTAACAGTACTAGGGAGTTGCCTGGTTTCTTCTACCATTCTAATGATGGCTCTAATTGTACAGAGCCTGTGTTGGTGTATAGTAACATAGGTGTTTGTAAATCTGGCAGTATTGGCTACGTCCCATCTCAGTCTGGCCAAGTCAAAATTGCACCCACGGTTACTGGGAATATCAGTATTCCCACCAACTTTAGTATGAGTATTAGGACAGAATATTTACAGCTTTACAACACGCCTGTTAGTGTTGATTGTGCCACATATGTTtGTAATGGTAACTCTCGTTGTAAACAACTACTCACCCAGTACACTGCAGCATGTAAGACCATAGAGTCAGCATTACAACTCAGCGCTAGGCTTGAGTCTGTTGAAGTTAACTCTATGCTTACTATTTCTGAAGAGGCTCTACAGTTACCTACCATTATTTCGTTTAGTGGTGATGGATATAATTTTACTAGTGTGCTGGGTGTTTCTGTGTATGATCCTGCAGGTGGCAGGGTGGTACAAAAAAGGTCTTTTATTGAAGACCTGCTTTTTAATAAAGTGGTTACTAGTGGCCTTGGTACTGTTGATGAAAACTATAACCGCTGTTCTAATGGTCCCTCTGTGGCAAATCAAGTCTGTGCGCAGTATTACTCTGGTGTCATGGTACTACCTGGTGTTGTTGACGCTGAGAAGCTTCATATGTATAGTGCGTCTCTCATCGGTGGTATGGTGCTAGGAGGTTTCACTGCTGCAGCGGCATTGCCTTTTAGCTATGCTGTTCAAGCTAGACTCAATTATCTAGCTCTACAGACGGATGTTCTACAGCGGAACCAGCAATTGCTTGCTGAGTCTTTTAACTCTGCTATTGGTAATATAACTTCAGCCTTTGAGAGTGTTAAAGAGGCTATTAGCCAAACTTCTAAGGGTTTGAACACTGTGGCTCATGCGCTTACTAAGGTTCAAGAGGTTGTCAATTCGCAGGGTGCAGCTTTGACCCAACTTACCGTACAGCTGCAACACAACTTCCAAGCCATTTCTAGTTCTATTGATGACATTTACTCCCGACTTGACATTCTTTCAGCCGATGTTCAGGTAGACCGTCTCATCACCGGCAGATTATCAGCACTTAATGCTTTTGTTGCTCAAACCCTTACTAAGTACACTGAGGTTCAGGCTAGCAGGAAACTAGCACAGCAAAAGGTTAATGAGTGCGTTAAATCGCAATCTCAGCGTTATGGTTTTTGTGGTGGTGATGGCGAGCACATTTTTTCTCTGGTACAGGCCGCACCTCAAGGCCTGCTGTTTTTACACACAGTACTTGTACCGGGTGACTTTGTAAATGTTATTGCCATCGCTGGCTTATGTGTTAACGATGAAATTGCCTTGACTCTACGTGAGCCTGGCTTAGTCTTGTTTACGCATGAACTTCAAGATACTGCGACGGAATATTTTGTTTCATCGCGACGTATGTATGAACCTAGAAAACCTACCGTTGGTGATTTTGTTCAAATTGAGAGTTGTGTGGTCACCTATGTCAATTTGACTAGAGACCAACTACCAGATGTAATCCCAGATTACATCGATGTTAACAAAACACTTGATGAGATTTTAGCTTCTCTGCCCAATAGAACTGGTCCAAGTCTTCCTTTAGATGTTTTTAATGCCACTTATCTTAATCTCACTGGTGAAATTGCAGATTTAGAGCAGCGTTCAGAGTCTCTCCGTAATACTACAGAGAAGCTCCAAAGTCTTATATATAATATCAACAACACACTAGTTGACCTTGAGTGGCTCAACCGAGTTGAGACATATATCAAGTGGCCGTGGTGGGTTTGGTTGATTATTTTCATTGTTCTCATCTTTGTTGTGTCATTACTAGTGTTCTGCTGCATTTCCACGGGTTGTTGTGGATGCTGCGGCTGCTGCTGTGCTTGTTTTTCAGGTTGTTGTAGGGGTCCTAGACTTCAACCTTACGAAGTTTTTGAAAAGGTCCACGTGCAGTGA

>Hunanshaoyang-S-2018-8-15 Porcine epidemic diarrhea virus strain Hunanshaoyang-S-2018-8-15 spike protein (S) gene, complete cds
ATGAAGTCTTTAACCTACTTCTGGTTGTTCTTACCAGTACTTTCAACATTTAGCCTACCACAAGATGTCACCAGGTGCGCAGCTAACACTAATTTTAGGCGGTTCTTCTCAAAATTTAATGTTCAGGCGCCTGCAGTTGTTGTACTGGGCGGTTATCTACCTATTGGTGAAAACCAGGGTGTCAATTCAACTTGGTACTGTGCTGGTCTACATTCAACTGCTAGTGGCGTTCATGGTATCTTTGTTAGCCATATCAGAGGTGGTCATGGCTTTGAGATTGGCATTTCGCAAGAGCCTTTTGACCCTAGTGGTTACCAGCTTTATTTACATAAGGCTACTAATGGTAACACTAATGCTACTGCGCGATTGCGCATTTGCCAGTTTCCCAGCATTAAAACATTGGGCCCCACTGCTGATAACGATGTTACAACAGGTCGTAACTGCCTATTTAACAAAGCCATCCCAGCTTATATGAGTGAACATAGTGTTGTCGGCATAACATGGGATAATGATCGTGTCACTGTTTTTTCTGACAAGATCTATCATTTTTATTTTAAAAATGATTGGTCCCGTGTTGCGACAAAGTGTTACAACAGTGGAGGTTGTGCTATGCAATATGTTTACGAACCCACTTACTACATGCTTAATGTTACTAGTGCTGGTGAGGATGGTATTTCTTATCAACCCTGTACCGCTAATTGCATTGGTTATGCTGCCAATGTATTTGCTACTGAGCCCAATGGCCACATACCAGAAGGTTTTAGTTTTAATAATTGGTTTCTTTTGTCCAATGATTCCACTTTGGTGCATGGTAAGGTGGTTTCCAACCAACCATTGTTGGTCAATTGTCTTTTGGCCGTGCCTAAGAtTTATGGACTAGGCCAATTTTTCTCATTCAATCAAACGATGGATGGCGTTTGTAATGGAGCCGCTGTGCAGCGTGCACCAGAGGCTCTGAGGTTTAATATTAATGACACTTCTGTCATTCTTGCTGAAGGCTCAATTGTACTTCACACTGCTTTAGGAACAAATTTTTCTTTTGTTTGCAGTAATTCTTCAGACCATCATTTAGCTACCTTCGCCATACCTCTGGGTGCTACCCAAGTACCCTATTATTGTTTTCTTAAAGTGGATACTTACAACTCCACTGTTTATAAATTTTTGGCTGTTTTACCTCCTACTGTCAGGGAAATTGTCATCACCAAGTATGGTGATGTTTATGTCAATGGGTTTGGATACTTGCATCTCGGTTTGTTGGATGCTGTCACAATTAATTTCACTGGTCATGGCACTGACGATGATGTTTCTGGTTTTTGGACCATAGCATCGACTAATTTTGTTGATGCACTCATCGAAGTTCAGGGAACTGCCATTCAGCGTATTCTTTATTGTGATGATCCTGTTAGCCAACTCAAGTGTTCTCAGGTTGCTTTTGACCTTGACGATGGTTTTTACCCTATTTCTTCTAGAAACCTTCTGAGTCATGAACAGCCAATTTCTTTTGTTACTCTGCCATCATTTAATGATCATTCTTTTGTTAACATTACTGTCTCTGCTTCCTTTGGTGGTCATAGTGGTGCCAACCTTATTGCATCTGACACTACTATCAATGGGCTTAGTTCTTTCTGTGTTGACACTAGACAATTTACCATTTCACTGTTTTATAACGTTACAAACAGTTATGGTTATGTGTCTAACTCACAGGACAGTAATTGCCCTTTCACCTTGCAATCTGTTAATGATTACCTGTCTTTTAGCAAATTTTGTGTTTCCACCAGCCTTTTGGCTAGTGCCTGTACCATAGATCTTTTTGGTTATCCCGAGTTTGGTAGTGGTGTtAAGTTTACGTCCCTTTACTttCAaTTCACAAAGGGTGAGTTGATTACTGGCACGCCTAAACCACTTGAAGGTGTCACTGACGTTTCTTTTATGACTCTGGATGTGTGCACCAAGTATACTATCTATGGCTTTAAAGGTGAGGGTATCATTACCCTTACAAATTCTAGCATTTTGGCAGGTGTTTATTACACATCTGATTCTGGACAGTTGTTAGCCTTTAAGAATGTCACTAGTGGTGCTGTTTATTCTGTCACGCCATGTTCTTTTTCAGAGCAGGCTGCATATGTTGATGATGATATAGTGGGTGTTATTTCTAGTTTGTCTAACTCCACTTTTAACAGTACTAGGGAGTTGCCTGGTTTCTTCTACCATTCTAATGATGGCTCTAATTGTACAGAGCCTGTGTTGGTGTATAGTAACATAGGTGTTTGTAAATCTGGCAGTATTGGCTACGTCCCATCTCAGTCTGGCCAAGTCAAAATTGCACCCACGGTTACTGGGAATATCAGTATTCCCACCAACTTTAGTATGAGTATTAGGACAGAATATTTACAGCTTTACAACACGCCTGTTAGTGTTGATTGTGCCACATATGTTTGTAATGGTAACTCTCGTTGTAAACAACTACTCACCCAGTACACTTCAGCATGTAAGACCATAGAGTCAGCATTACAACTCAGCGCTAGGCTTGAGTCTGTTGAAGTTAACTCTATGCTTACTATTTCTGAAGAGGCTCTACAGTTAGCTACCATCAGTTCGTTTAATGGTGATGGATATAATTTTACTAATGTGCTGGGTGTTTCCGTGTATGACCCTGCAAGTGGCAGGGTGGTACAAAAAAGGTCTTTTATTGAAGACCTGCTTTTTAATAAAGTGGTTACTAATGGCCTTGGTACCGTTGATGAAGACTATAAGCGCTGTTCTAATGGTCGCTCTGTGGCAGATCTAGTCTGTGCACAGTATTACTCTGGTGTCATGGTACTACCTGGTGTTGTTGACGCTGAGAAGCTTCACATGTATAGTGCGTCTCTCATCGGTGGTATGGTGCTAGGAGGTTTTACTTCTGCAGCGGCATTGCCTTTTAGCTATGCTGTTCAAGCTAGACTCAATTATCTTGCTCTACAGACGGATGTTCTACAGCGGAACCAGCAAATGCTTGCTGAGTCTTTTAACTCTGCTATTGGTAATATAACTTCAGCCTTTGAGAGTGTTAAAGAGGCTATTAGTCAAACTTCCAAGGGTTTGAACACTGTGGCTCATGCGCTTACTAAGGTTCAAGAGGTTGTTAACTCGCAGGGTGCAGCTTTGACTCAACTTACCGTACAACTGCAACACAACTTCCAAGCCATTTCTAGTTCTATTGATGACATTTACTCTCGACTGGACATTCTTTCAGCCGATGTTCAGGTTGACCGTCTCATCACCGGCAGATTATCAGCACTTAATGCTTTTGTTGCTCAAACCCTCACTAAGTATACTGAGGTTCAGGCTAGCAGGAAGCTAGCACAGCAAAAGGTTAATGAGTGCGTTAAATCGCAATCTCAGCGTTATGGTTTTTGTGGTGGTGATGGCGAGCACATTTTCTCTCTGGTACAGGCCGCACCTCAAGGCCTGCTGTTTTTACACACAGTACTTGTACCGGGTGACTTTGTAAATGTTATTGCCATCGCTGGCTTATGTGTTaACGATGAAATTGCCTTGACTCTACGTGAGCCTGGCTTAGTCTTGTTTACGCATGAACTTCAAGATACTGCGACGGAATATTTTGTTTCATCGCGACGTATGTATGAACCTAGAAAACCTACCGTTGGTGATTTTGTTCAAATTGAGAGTTGTGTGGTCACCTATGTCAATTTGACTAGAGACCAACTACCAGAAGTAATCCCAGATTACATCGATGTTAACAAAACACTTGATGAGATTTTAGCTTCTCTGCCCAATAGAACTGGTCCAAGTTTTTCTCTAGATGTTTTTAATGCCACTTATCTTAATCTCACTGGTGAAATTGCAGATTTAGAGCAGCGTTCAGAGTCTCTCCGTAATACTACAGAAGAGCTCCAAAGTCTTATATATAATATCAACAACACACTAGTTGACCTTGAGTGGCTCAACCGAGTTGAGACATATATCAAGTGGCCGTGGTGGGTTTGGTTGATTATTTTTATTGTTCTCATTTTTGTTGTGTCATTATTAGTGTTCTGCTGCATTTCCACGGGTTGTTGTGGATGCTGCGGCTGCTGTGGTGCTTGTTTTTCAGGTTGTTGTAGGGGTCCTAGACTTCAACCTTACGAAGCTTTTGAAAAGGTCCACGTGCAGTGA

>Hunanyongzhou-S-2018-10-19 Porcine epidemic diarrhea virus strain Hunanyongzhou-S-2018-10-19 spike protein (S) gene, complete cds
ATGAAGTCTTTAACCTACTTCTGGTTGTTCTTACCAGTACTTTCAACATTTAGCCTACCACAAGATGTCACCAGGTGCTCAGCTAACACTAATTTTAGGCGGTTCTTTTCAAAATTTAATGTTCAGGCGCCTGCAGTTGTTGTACTGGGCGGTTATCTACCTATTGGTGAAAACCAGGGTGTTAATTCAACTTGGTACTGTGCTGGCCAACATCAAACTGCTAGTGGCGTTCATGGTATCTTTCTTAGCCATATTAGAGGTGGTCATGGCTTTGAGATTGGCATTTCGCAAGAGCCTTTTGACCCTAGTGGTTACCAGCTTTATTTACATAAGTCTACTAATGGTAACACTAATGCTACTGCGCGATTGCGCATTTGCCAGTTTCCCAGCATTAAAACATTGGGCCCCACTGCTGATAACGATGTTACAATAGGTCGTAACTGCCTATTTAACAAAGCCATCCCAGCTCATATGAGTGAACATAGTGTTGTCGGCATAACATGGGATAATGATCGTGTCACTGTCTTTTCTGACAAGATCTATCATTTTTATTTTAAAAATGATTGGTCCCGTGTTGCGACAAAGTGTTACAACAGTGGAGGTTGTGCTATGCAATATGTTTACGAACCCACTTACTACATGCTTAATGTTACTAGTGCTGGTGAGGATGGTATTTCTTATCAACTCTGTACAGCTAATTGCATTGGTTATGCTGCCAATGTATTTGCTACTGAGCCCAATGGCCACATACCAGAAGGTTTTAGTTTTAATAATTGGTTTCTTTTGTCCAATGATTCCACTTTGGTGCATGGTAAGGTGGTTTCCAACCAACCATTGTTGGTCAATTGTCTTTTGGCCATGCCTAAGATTTATGGACTAGGCCAATTTTTCTCCTTCAATCAAACGATCGATGGTGTTTGTAATGGAGCTGCTGTGCAGcGtGCACcAGAGgCTCTGAGGtTTaATATTAATGACACCTCTGTCATTCTTGCTGAAGGCTCAATTGTACTTCACACTGCTTTAGGAACAAATCTTTCTTTTGTTTGCAGTAATTCTTCAGATCCTCATTTAGCTACCTTCACCATACCTCTGGGTGCTACCCAAGTACCCTATTATTGTTTTCTTAAAGTGGATACTTACAACTCCACTGTTTATAAATTTTTGGCTGTTTTACCTCCTACCGTCAGGGAAATTGTCATCACCAAGTATGGTGATGTTTATGTCAATGGGTTTGGATACTTGCATCTCGGTTTGTTGGATGCTGTCACAATTAATTTCACTGGTCATGGCACTGACGATGATGTTTCTGGTTTTTGGACCATAGCATCGACTAATTTTGTTGATGCACTCATCGAAGTCCAAGGAACTGCCATTCAGCGTATTCTTTATTGTGATGATCCTGTTAGCCAACTCAAGTGTTCTCAGGTTGCTTTTGACCTTGACGATGGTTTTTATCCTATCTCTTCTAGAAACCTTCTGAGTCATGAACAGCCAATTTCTTTTGTTACTCTGCCATCATTTAATGATCATTCTTTTGTTAACATTACTGTCTCTGCTTCCTTTGGTGGTCTTAGTGGTGCCAACCTTATTGCATCTGACACTACTATCAATGGGTTTAGTTCTTTCTGTGTTGACACTAGACAATTTACCATTTCACTGTTTTATAACGTTACAAACAGTTATGGTTATGTGTCTAAATCACAGGACAGTAATTGCCCTTTCACCTTGCAATCTGTTAATGATTACCTGTCTTTTAGCAAATTTTGTGTTTCCACCAGCCTTTTGGCTAGTGCCTGTACCATAGATCTTTTTGGTTACCCTGAGTTTGGTAGTGGTGTTAAGTTTACGTCCCTTtACTttCAaTTCACCAAGGGTGAGTTGATTACTGGCACGCCTACACCACTTGAAGGTGTCACGGACGTTTCTTTTATGACTCTAGATGTGTGTACCAAGTATACTATCTATGGCTTTAAAGGTGAGGGTATCCTTACCCTTACAAATTCTAGCTTTTTGGCAGGTGTTTATTACACATCTGATTCTGGACAGTTGTTAGCCTTTAAGAATGTCACTAGTGGTGCTGTTTATTCTGTTACGCCATGTTCTTTTTCAGAGCAGGCTGCATATGTTGATGATGATATAGTGGGTGTTATTTCTAGTTTGTCTAGCTCCACTTTTAACAGTACTAGGGAGTTGCCTGGTTTCTTTTACCATTCTAATGATGGCTCTAATTGTACAGAGCCTGTGTTGGTGTATAGTAACATAGGTGTTTGTAAATCTGGCAGTATTGGCTACGTCCCATCTCAGTTTGGCCAAGTCAAGATTGCACCCACGGTTACTGGGAATATCAGTATTCCCACCAACTTTAGTATGAGTATTAGGACAGAATATTTACAGCTTTACAACACGCCTGTTAGTGTTGATTGTGCCACATATGTTTGTAATGGTAACTCTCGTTGTAAACAATTACTCACCCAGTACACTGCAGCATGTAAGACCATAGAGTCAGCATTACAACTCAGCGCTAGGCTTGAGTCTGTTGAAGTTAACTCTATGCTTACTATTTCTGAAGAGGCTTTACAGTTAGCTACCATTAGTTCGTTTAATGGTGATGGATATAATTTTACTAATGTGCTTGGTGTTTCTGTGTATGATCCTGCAAGTGGCAGGGTGGTACAAAAAAGGTCTTTTATTGAAGACCTGCTTTTTAATAAAGTGGTTACTAATGGCCTTGGTACTGTTGATGAAGACTATAAGCGCTGTTCTAATGGTCGCTCTGTGGCAGATCTAGTCTGTGCACAGtATTACTCTGGTGTCaTGGTACTACCTGGTGTTGTTGACGCTGAGAAGCTTCACATGTATAGTGCGTCTCTCATCGGTGGTATGGTGCTAGGAGGTTTTACTTCTGCAGCGGCATTGCCTTTTAGCTATGCTGTTCAAGCTAGACTCAATTATCTTGCTCTACAGACGGATGTTCTACAGCGGAACCAGCAATTGCTTGCTGAGTCTTTTAACTCTGCTATTGGTAATATAACTTCAGCCTTTGAGAGTGTTAAAGAGGCTATTAGTCAAACTTCCAAGGGTTTGAATACTGTGGCTCATGCGCTTACTAAGGTTCAAGAGGTTGTTAACTCGCAGGGTGCAGCTTTGACTCAACTTACTGTACAGCTGCAACACAACTTCCAAGCCATTTCTAGTTCTATTGATGACATTTACTCTCGACTGGACATTCTTTCAGCCGATGTTCAGGTTGACCGTCTCATCACCGGCAGATTATCAGCACTTAATGCTTTTGTTGCTCAAACCCTCACTAAGTATACTGAGGTTCAGGCTAGCAGGAAGCTAGCACAGCAAAAGGTTAATGAGTGCGTTAAATCGCAATCTCAGCGTTATGGTTTTTGTGGTGGTGATGGCGAGCACATTTTCTCTCTGGTACAGGCCGCACCTCAAGGCCTGCTGTTTTTACACACAGTACTTGTACCGGGTGACTTTGTAAATGTTATTGCCATCGCTGGCTTATGTGTTAACGATGAAATTGCCTTGACTCTACGTGAGCCTGGCTTAGTCTTGTTTACGCATGAACTTCAAGATAATGCGACGGAATATTTTGTTTCATCGCGACGTATGTATGAACCTAGAAAACCTACCGTTGGTGATTTTGTTCAAATTGAGAGTTGTGTGGTCACCTATGTCAATTTGACTAGAGACCAaCTACCAGAAGTAATCCCAGATTACATCGATGTTAACAAAACACTTGATGAGATTTTAGCTTCTCTGCCCAATAGAACTGGTCCAAGTCTTTCTCTAGATGTTTTTAATGCCACTTATCTTAATCTCACTGGTGAAATTGCAGATTTAGAGCAGCGTTCAGAGTCTCTCCGTAATACTACAGAAGAGCTCCAAAGTCTTATATATAATATCAACAACACACTAGTTGACCTTGAGTGGCTCAACCGAGTTGAGACCTATATCAAGTGGCCGTGGTGGGTTTGGTTGATTATTTTTATTGTTCTCATCTTTGTTGTGTCATTACTAGTGTTCTGCTGCATTTCCACGGGTTGTTGTGGATGCTGCGGCTGCTGCTGTGCTTGTTTTTCAGGTTGTTGTAGGGGTCCTAGACTTCAACCTTACGAAGTTTTTGAAAAGGTCCACGTGCAGTGA

>Liaoningfushun-S-2019-3-7 Porcine epidemic diarrhea virus strain Liaoningfushun-S-2019-3-7 spike protein (S) gene, complete cds
ATGAAGTCTTTAACTTACTTCTGGTTGTTCTTACCAGTACTTTCAACACTTAGCCTACCACAAGATGTCACCAGGTGCTCAGCTAACACTAATTTTAGGCGGTTCTTTTCAAAATTTAATGTTCAGGCGCCTGCAGTTGTTGTACTGGGCGGTTATCTACCTATTGGTGAAAACCAGGGTGTTAATTCAACTTGGTACTGTGCTGGCCAACATCCAACTGCTAGTGGCGTTCATGGTATCTTTCTTAGCCATATTAGAGGTGGTCATGGCTTTGAGATTGGCATTTCGCAAGAGCCTTTTGACCCTAGTGGTTACCAGCTTTATTTACATAAGGCTACTAATGGTAACACTAATGCTACTGCGCGATTGCGCATTTGCCAGTTTCCCAGCATTAAAACATTGGGCCCCACTGCTGATAACGATGTTACAACAGGTCGTAACTGCCTATTTAACAAAGCCATCCCAGCTCATATGAGTGAACaTAGTGTTGTCGGCATAACATGGGATAATGATCGTGTCACTGTCTTTTCTGACAAGATCTATCATTTTTATTTTAAAAATGATTGGTCCCGTGTTGCGACAAAGTGTTACAACAGTGGAGGTTGTGCTATGCAATATGTTTACGAACCCACTTACTACATGCTTAATGTTACTAGTGCTGGTGAGGATGGTATTTCTTATCAACTCTGTACAGCTAATTGCATTGGTTATGCTGCCAATGTATTTGCTACTGAGCCCAATGGCCACATACCAGAAGGTTTTAGTTTTAATAATTGGTTTCTTTTGTCCAATGATTCCACTTTGGTGCATGGTAAGGTGGTTTCCAACCAACCATTGTTGGTCAATTGTCTTTTGGCCATGCCTAAGATTTATGGACTAGGCCAATTTTTCTCCTTCAATCAAACGATCGATGGTGTTTGTAATGGAGCTGCTGTGCAGCGTGCACCAGAGGCTCTGAGGTTTAATATTAATgACaCCTCTGTCaTTCTTGCTGaAGGCTCAATTGTACTTCACACTGCTTTAGGAACAAATCTTTCTTTTGTTTGCAGTAATTCTTCAGACCCTCATTTAGCTACCTTCGCCATACCCCTGGGTGCTACCCAAGTACCCTATTATTGTTTTCTTAAAGTGGATACTTACAATTCCACTGTTTATAAATTTTTGGCTGTTTTACCTCCTACTGTCAGGGAAGTTGTCATCACCAAGTATGGTGATGTTTATGTCAATGGGTTTGGATACTTGCATCTCGGTTTGTTGGATGCTGTCACAATTAATTTCACTGGTCATGGCACTGACGATGATGTTTCTGGTTTTTGGACCATAGCATCGACTAATTTTGTTGATGCACTCATCGAAGTTCAAGGAACTGCCATTCAGCGTATTCTTTATTGTGATGATCCTGTTAGCCAACTCAAGTGTTCTCAGGTTGCTTTTGACCTTGACGATGGTTTTTACCCTATTTCTTCTAGAAACCTTCTGAGTCATGAACAGCCAATTTCTTTTGTTACTCTGCCATCATTTAATGATCATTCTTTTGTTAACATTACTGTCTCTGCTTCCTTTGGTGGTCATAGTGGTGCCAACCTTATTGCATCTGACACTACTATCAATGGGCTTAGTTCTTTCTGTGTTGACACTAGACAATTTACCATTTCACTGTTTTATAACGTTACAAACAGTTATGGTTATGTGTCTAAATCACAgGACaGTAATTGCCCTTTCaCCTTGCaATCTGTTAATGATTACCTGTCTTTTAGCAAATTTTGTGTTTCCACCAGCCTTTTGGCTAGTGCCTGTACCATAGATCTTTTTGGTTATCCTGAGTTTGGTAGTGGTGTTAAGTTTACGTCCCTTTACTTTCAATTCACAAAGGGTGAGTTGATTACTGGCACGCCTAAACCACTTGAAGGTGTCACTGACGTTTCTTTTATGACTCTGGATGTGTGCACCAAGTATACTATCTATGGCTTTAAAGGTGAGGGTATCATTACCCTTACAAATTCTAGCATTTTGGCAGGTGTTTATTACACATCTGATTCTGGACAGTTGTTAGCTTTTAAGAATGTCACTAGTGGTGCTGTTTATTCTGTCACGCCATGTTCTTTTTCAGAGCAGGCTGCATATGTTGATGATGATATAGTGGGTGTTATTTCTAGTTTGTCTAGCTCCACTTTTAACAGTACTAGGGAGTTGCCTGGTTTCTTCTACCATTCTAATGATGGCTCTAATTGTACAGAGCCTGTGTTGGTGTATAGTAACATAGGTGTTTGTAAATCTGGCAGTATTGGCTACGTCCCATCTCAGTCTGGCCAAGTCAAAATTGCACCCACGGTTACTGGGAATATCAGTATTCCCACCAACTTTAGTATGAGTATTAGGACAGAATATTTACAGCTTTACAACACGCCTGTTAGTGTTGATTGTGCCACATATGTTTGTAATGGTAACTCTCGTTGTAAACAACTACTCACCCAGTACACTGCAGCATGTAAGACCATAGAGTCAGCATTACAACTCAGCGCTAGGCTTGAGTCTGTTGAAGTTAACTCTATGCTCACTATTTCTGAAGAGGCTCTACAGTTAGCTACCATTAGTTCGTTTAATGGTGATGGATATAATTTTACTAATGTGCTGGGTGTTTCTGTGTATGATCCTGCAAGTGGCAGGGTGGTACAAAAAAGGTCTTTTATTGAAGACCTGCTTTTTAATAAAGTGGTTACTAATGGCCTTGGTACTGTTGATGAAGACTATAAGCGCTGTTCTAATGGTCGCTCTGTGGCAGATCTAGTCTGTGCACAGTATTACTCTGGTGTCATGGTACTACCTGGTGTtGTTGACGCTGAGAAGCTTCACATGTATAGTGCGTCTCTCATCGGTGGTATGGTGCTAGGAGGTTTTACTTCTGCAGCGGCATTGCCTTTTAGCTATGCTGTTCAAGCTAGACTTAATTATCTTGCTCTACAGACGGATGTTCTACAGCGGAACCAGCAATTGCTTGCTGAGTCTTTTAACTCTGCTATTGGTAATATAACTTCAGCCTTTGAGAGTGTTAAAGAGGCTATTAGTCAAACTTCCAAGGGTTTGAACACTGTGGCTCATGCGCTTACTAAGGTTCAAGAGGTTGTTAACTCGCAGGGTGCAGCTTTGACTCAACTTACCGTACAGCTGCAACACAACTTCCAAGCCATTTCTAGTTCTATTGATGACATTTACTCTCGACTGGACATTCTCTCAGCCGATGTTCAGGTTGACCGTCTTATTACCGGCAGATTATCAGCACTTAATGCTTTTGTTGCTCAAACCCTCACTAAGTATACTGAGGTTCAGGCTAGCAGGAAGCTAGCACAGCAAAAGGTTAATGAGTGCGTTAAATCGCAATCTCAGCGTTATGGTTTTTGTGGTGGTGATGGCGAGCACATTTTCTCTCTGGTACAGGCAGCACCTCAGGGCCTGCTGTTTTTACATACAGTACTTGTACCGGGTGACTTTGTAGATGTTATTGCCATCGCTGgCTTAtGCGTTAACGATGAAATTGCCTTGACTCTACGTGAGCCTGGCTTAGTCCTGTTTACGCATGAACTTCAAAatcATACTGCGACGGAATATTTTGTTTCATCGCGACGTATGTTTGAACCTAGAAAACCTACCGTTAGTGATTTTGTTCAAATTGAGAGTTGTGTGGTCACCTATGTCAATTTGACTAGAGACCAACTACCAGATGTAATCCCAGATTACATCGATGTTAACAAAACACTTGATGAGATTTTAGCTTCTCTGCCCAATAGAACTGGTCCAAGTCTTCCTTTAGATGTTTTTAATGCCACTTATCTTAATCTCACTGGTGAAATTGCAGATTTAGAGCAGCGTTCAGAGTCTCTCCGTAATACTACAGAGGAGCTCCAAAGTCTTATATATAATATCAACAACACACTAGTTGACCTTGAGTGGCTCAACCGAGTTGAGACATATATCAAGTGGCCGTGGTGGGTTTGGTTGATTATTTTTATTGTTCTCATCTTTGTTGTGTCATTACTAGTGTTCTGCTGCATTTCCACGGGTTGTTGTGGATGCTGCGGCTGCTGCTGTGCTTGTTTTTCAGGTTGTTGTAGGGGTCCTAGACTTCAACCTTACGAAGTTTTTGAAAAGGTCCACGTGCAGTGA

>Qianjiang-S-2019-1-18 Porcine epidemic diarrhea virus strain Qianjiang-S-2019-1-18 spike protein (S) gene, complete cds
ATGAAGTCTTTAACTTACTTCTGGTTGTTCTTACCAGTACTTTCAACACTTAGCCTACCACAAGATGTCGCCAGGTGCTCAGCTAATACTAATTTTAGGCGGTTCTTTTCAAAATTTAATGTTCAGGCGCCTGCAGTTGTTGTACTGGGCGGTTATCTACCTATTGGTGAAAACCATGGTGTTAATTCAACTTGGTACTGTGCTGGCCAACATCCAACTGCTAGTGGCGTTCATGGTATCTTTCTTAGCCATATTAGAGGTGGTCATGGCTTTGAGATTGGCATTTCGCAAGAGCCTTTTGACCCTAGTGGTTACCAGCTTTATTTATATAAGGCTACTAATGGTAACACTAATGCTACTGCGCGATTGCGCATTTGCCAGTTTCCCAGCATTAAAACATTGGGCCCCACTGCTGATAACGATGTTACAACAGGTCGTAATTGCCTATTTAACAAAGCCATTCCAGCTCATATGAGTGAACATAGTGTTGTCGGCATAACATGGGATAATGATCGTGTCACTGTCTTTTCTGACAAGATCTATCATTTTTATTTTAAAAATGAGTGGTCCCGTGTTGCGACAAAGTGTTACAACAGTGGAGGTTGTGCTATGCAATATGTTTACGAACCCATTTACTACATGCTTAATGTTACTAGTGCTGGTGAGGATGGTATTTCTTATCAACCCTGTACAGCTAATTGCATTGGTCATGCTGCCAATGTATTTGCTACTGAGCCCAATGGCCACATACCAGAAGGTTTTAGTTTTAATAATTGGTTTCTTTTGTCCAATGATTCCACTTTGGTGCATGGTAAGGTGGTTTCCAACCAACCATTGTTGGTCAATTGTCTTTTGGCCTTGCCTAAGATTTATGGACTAGGCCAATTTTTCTCCTTCAATCAAACGATCGATGGTGTTTGTAATGGAGCCGTTGTGCAGCGTGCACCAGAGgCTCtGAGGTTTAATATTAATGACACCTCTGTCATTCTTGCTGAAGGCTCAATTGTATTTCACACTGCTTTAGGAACAAATCTTTCTTTTGTTTGCAGTAATTCTTCAGTACCTCATTCAGCTACCTTCACCATACCTTTGGGTGCTACCCAAGTACCCTATTATTGTTTTCTTAAAGTGGATATTTACAACTCCACTGTTTATAAATTTTTGGCTGTTTTACCTCCTACCGTCAGGGAAATTGTCATCACCAAGTATGGTGATGTTTATGTCAATGGGTTTGGATACTTGCATCTCGGTTTGTTGGATGCTGTCACAATTAATTTCACTGGTCATGGCATTGACGATGATGTTTCTGGTTTTTGGACCATAGCATCGACTAATTTTGTTGATGCACTCATCGAAGTTCAAGGAACTGCCATTCAGCGCATTCTTTATTGTGATGATCCTGTTAGCCAACTCAAGTGTTCTCAGGTTGCTTTTGACCTTGACGATGGTTTTTACCCTATTTCTTCTAGAAACCTTCTGAGTCATGAACAGCCAATTTCTTTTGTTACTATGCCATCATTTAATGATCATTCTTTTGTTAACATCACTGTCTCTGCTTCCTTTGGTGGTCATAGTGGTGCCAACCTTATTGCATCTGACACTACTATCAATGGGCTTAGTTCTTTCTGTGTTGACACTAGACAATTTACCATTTCACTGTTTTATAACGTTACAAACAGTTATGGTTATGTGTCTAACTCACAGGACAGTAATTGCCCTTTCACCTTGCAATCTGTTAATGATTACCTGTCTTTTAGCAAATTTTGTGTTTCCACCAGCCTTTTGGCTGGTGCCTGTACCATAGATCTTTTTGGTTATCCTGAGTTTGGTGCTGGTGTTAAGTTTACGTCCCTTTACTTTCAATTCACAAAGGGTGAGTTGATTACTGGCACGCCTAAACCACTTGAAGGTGTCACTGACGTTTCTTTTATGACTCTGGATGTGTGCACCAAGTATACTATCTATGGCTTTAAAGGTGAGGGTGTCATTACCCTTACAAATTCTAGCATTTTGGCAGGTGTTTATTACACATCTGATTCTGGACAGTTGTTAGCCTTTAAGAATGTGACTAGTGGTGCTGTTTATTCTGTCACGCCATGTTCTTTTTCAGAGCAGGCTGCATATGTTGATGATGATATAGTGGGTGTTATTTCTAGTTTGTCTAACTCCACTTTTAACAGTACTAGGGATTTTCCTGGTTTCTTCTACCATTCTAATGATGGCTCTAATTGTACAGAGCCTGTGTTGGTGTATAGTAACATAGGTGTTTGTAAATCTGGCAGTATTGGCTACGTCCCATCTCAGTCTGGCCAAGTCAAAATTGCACCCACGGTTACTGGGAATATCAGTATTCCCACCAACTTTAGTATGAGTATTAGGACAGAATATTTACAGCTTTACAACACGCCTGTTAGTGTTGATTGTGCCACATATGTTTGTAATGGTAACTCTCGTTGTAAACAACTACTCACCCAGTACACTGCAGCATGTAAGACCATAGAGTCAGCATTACAACTCAGCGCTAGGCTTGAGTCTGTTGAAGTTAACTCTATGCTTACTATTTCTGAAGAGGCTCTACAGTTAGCTACCATTAGTTCGTTTAATGGTGATGGATATAATTTTACTAATGTGCTGGGTGTTTCTGTGTATGATCCTTCAATTGGCAGGGTGGTACAAAAAAGGTCTTTTATTGAAGACCTGCTTTTTAATAAAGTGGTTACTAATGGCCTTGGTACTGTTGATGAAGACTATAAGCGCTGTACTAATGGTCGCTCTGTGGCAGATTTAGTCTGTGCACAGTATTACTCTGGTGTcATGGTACTACCTGGTGTTGTTGACGCTGAGAAGCTTCACATGTATAGTGCGTCTCTCATCGGTGGTATGGTGCTAGGAGGTTTTACTTCTGCAGCGGCATTGCCTTTTAGCTATGCTGTTCAAGCTAGACTCAATTATCTTGCTCTACAGACGGATGTTCTACAGCGGAACCAGCAATTGCTTGCTGAGTCTTTTAACTCTGCTATTGGTAATATAACTTCAGCCTTTGAGAGTGTTAAAGAGGCTATTAGTCAAACTTCCAAGGGTTTGAACACTGTGGCTCATGCGCTTACTAAGGTTCAAGAGGTTGTTAACTCGCAGGGTGCAGCTTTGACTCAACTTACCGTACAGCTGCAACACAACTTCCAAACCATTTCTAGTTCTATTGATGACATTTACTCTCGACTGGACATTCTCTCAGCCGATGTTCAGGTTGACCGTCTTATTACCGGCAGATTATCAGCACTTAATGCTTTTGTTGCTCAAACCCTCACTAAGTATACTGAGGTTCAGGCTAGCAGGAATCTAGCACAGCAAAAGGTTAATGAGTGCGTTAAATCGCAATCTCAGCGTTATGGTTTTTGTGGTGGTGATGGCGAGCACATTTTCTCTCTGGTACAGGCAGCACCTCAGGGCCTGCTGTTTTTACATACAGTACTTGTACCGGGTGACTTTGTAGATGTTATTGCCATCGCTGGCTTATGCGTTAACGATGAAATTGCCTTGACTCTACGTGAGCCTGGCTTAGTCCTGTTTACGCATGAACTTCAAAATCATACTGCGACGGAATATTTTGTTTCATCGCGACGTATGTTTGAACCTAGAAAACCTACCGTTAGTGATTTTGTTCAAATTGAGAGTTGTGTGGTCACCTATGTCAATTTGACTAGAGACCAACTACCAGATGTAATCCCAGATTACATCGATGTTAACAAAACACTTGATGAGATTTTAGCTTCTCTGCCCAATAGAACTGGTCTAAGTTTTCCTTTAGATGTTTTTAATGCCACTTATCTTAATCTCACTGGTGAAATTGCAGATTTAGAGCAGCGTTCAGAGTCTCTCCGTAATACTACAGAGGAGCTCCAAAGTCTTATATATAATATCAACAACACACTAGTTGACCTTGAGTGGCTCAACCGAGTTGAGACATATATCAAGTGGCCGTGGTGGGTTTGGTTGATTATTTTCATTGTTCTCATCTTTGTTGTGTCATTACTAGTGTTCTGCTGCATTTCCACGGGTTGTTGTGGATGCTGCGGCTGCTGCTGTGCTTGTTTTTCAGGTTGTTGTAGGGGTCCTAGACTTCAACCTTACGAAGTTTTTGAAAAGGTCCACGTGCAGTGA

>Shandongliaocheng-S-2018-11-5 Porcine epidemic diarrhea virus strain Shandongliaocheng-S-2018-11-5 spike protein (S) gene, complete cds
ATGAAGTCTTTAACTTACTTCTGGTTGTTCTTACCAGTACTTTCAACACTTAGCCTACCACAAGATGTCACCAGGTGCTCAGCTAACACTAATTTTAGGCGGTTCTTTTCAAAATTTAATGTTCAGGCGCCTGCAGTTGTTGTACTGGGCGGTTATCTACCTATTGGTGAAAACCAGGGTGTTAATTCAACTTGGTACTGTGCTGGCCAACATCCAACTGCTAGTGGCGTTCATGGTATCTTTCTTAGCCATATTAGAGGTGGTCATGGCTTTGAGATTGGCATTTCGCAAGAGCCTTTTGACCCTAGTGGTTACCAGCTTTATTTACATAAGGCTACTAATGGTAACACTAATGCTACTGCGCGATTGCGCATTTGCCAGTTTCCCAGCATTAAAACATTGGGCCCCACTGCTGATAACGATGTTACAACAGGTCGTAACTGCCTATTTAACAAAGCCATCCCAGCTCATATGAGTGAACATAGTGTTGTCGGCATAACATGGGATAATGATCGTGTCACTGTCTTTTCTGACAAGATCTATCATTTTTATTTTAAAAATGATTGGTCCCGTGTTGCGACAAAGTGTTACAACAGTGGAGGTTGTGCTATGCAATATGTTTACGAACCCACTTACTACATGCTTAATGTTACTAGTGCTGGTGAGGATGGTATTTCTTATCAACCCTGTACAGCTAATTGCCTTGGTTATGCTGCCAATGTATTTGCTACTGAGCTCAATGGCCACATACCAGAAGGTTTTAGTTTTAATAATTGGTTTCTTTTGTCCAATGATTCCACTTTGGTGCATGGTAAGGTGGTTTCCAACCAACCATTGTTGGTCAATTGTCTTTTGGCCATGCCTAAGATTTATGGACTAGGCCAATTTTTCTCCTTCAATCAAACGATCGATGGTGTTTGTAATGGAGCTGCTGTGCAGCGTgCACCAGAGgCTCtGAGGTTTaATATTAATGACACCTCTGTCATCCTTGCTGAAGGCGCAATTGTACTTCACACTGCTTTAGGAACAAATCTTTCTTTTGTTTGCAGTAATTCTTCAGATCCTCATTTAGCTACCTTCACCATACCTCTGGGTGCTACCCAAGTACCCTATTATTGTTTTCTTAAAGTGGATACTTACAACTCCACTGTTTATAAATTTTTGGCTGTTTTACCTCCTACCGTCAGGGAAATTGTCATCACCAAGTATGGTGATGTTTATGTCAATGGGCTTGGATACTTGCATCTCGGTTTGTTGGATGCTGTCACAATTAATTTCACTGGTCATGGCACTGACGATGATGTTTCTGGTTTTTGGACCATAGCATCGACTAATTTTGTTGATGCACTCATCGAAGTTCAAGGAACTGCCATTCAGCGTATTCTTTATTGTGATGATCCTGTTAGCCAACTCAAGTGTTCTCAGGTTGCTTTTGACCTTGACGATGGTTTTTACCCTATTTCTTCTAGAAACCTTCTGAGTCATGAACAGCCAACTTCTTTTGTTACTTTGCCATCATTTAATGATCATTCTTTTGTTAATATTACTGTCTCTGCTTCCTTTGGTGGTCATAGTGGTGCCAACCTTATTGCATCTGACACTACTATCAATGGGTTTAGTTCTTTCTGTGTTGACACTAGACAATTTACCATCTCACTGTTTTATAACGTTACAAACAGTTATGGTTATGTGTCTAATTCACAGGACAGTAATTGCCCTTTCACCTTGCAATCTGTCAATGATTATCTGTCTTTTAGCAAATTTTGTGTCTCCACCAGCCTTTTGGCTAGTGCCTGTACCATAGATCTTTTTGGTTACCCTGAGTTTGGTAGTGTTGTTAAGTTTACGTCCCTTTACTTTCAATTCACAAAGGATGAGTTGATTACTGGCACGCCTAAACCACTTGAAGGTGTCACGGACGTTTCTTTTATGACTCTGGATGTGTGTACCAAGTATACTATCTATGGCTTTAAAGGTGAGGGTATCATTACCCTTACAAATTCTAGCTTTTTGGCAGGTGTTTATTACACATCTGATTCTGGACAGTTGTTAGCTTTTAAGAATGTCACTAGTGGTGCTGTTTATTCTGTTACGCCATGTTCTTTTTCAGAGCAGGCTGCATATGTTGATGATGATATAGTGGGTGTTATTTCTAGTTTGTCTAGCTCCACTTTTAACAGTACTAGGGAGTTGCCTGGTTTCTTCTACCATTCTAATGATGGCTCTAATTGTACAGAGCCTGTGTTGGTGTATAGTAACATAGGTGTTTGTAAATCTGGCAGTATTGGCTACGTCCCATCTCAGTCTGGCCAAGTCAAGATTGCACCCACGGTTACTGGGAATATCAGTATTCCCACCAACTTTAGTATGAGTATTAGGACAGAATATTTACAGCTTTACAACACGCCTGTTAGTGTTGATTGTGCCACATATGTTTGTAATGGTAACTCTCGTTGTAAACAATTACTCACCCAGTACACTGCAGCATGTAAGACCATAGAGTCAGCATTACAACTCAGCGCTAGGCTTGAGTCTGTTGAAGTTAACTCTATGCTTACTATTTCTGAAGAGGCTCTACAGTTAGCTACCATTAGTTCGTTTAATGGTGATGGATATAATTTTACTAATGTGCTGGGTGTTTCTGTGTATGATCCTGCAAGTGGCAGGGTGGTACAAAAAAGGTCTTTTATTGAAGACCTGCTTTTTAATAAAGTGGTTACTAATGGCCTTGGTACTGTTGATGAAGACTATAAGCGCTGTTCTAATGGTCGCTCTGTGGCAGATCTAGTCTGTGCACAGtAtTACTCTGGTGTCaTGGTACTACCTGGTGTTGTTGACGCTGAGAAGCTTCACATGTATAGTGCGTCTCTCATCGGTGGTATGGTGCTAGGAGGCTTTACTTCTGCAGCGGCATTGCCTTTTAGCTATGCTGTTCAAGCTAGACTCAATTATCTTGCTCTACAGACGGATGTTCTACAGCGGAACCAGCAATTGCTTGCTGAGTCTTTTAACTCTGCTATTGGTAATATAACTTCAGCCTTTGAGAGTGTTAAAGAGGCTATTAGTCAAACTTCCAAGGGTTTGAACACTGTGGCTCATGCGCTTACTAAGGTTCAAGAGGTTGTTAACTCGCAGGGTGCAGCTTTGACTCAACTTACCGTACAGCTGCAACACAACTTCCAAGCCATTTCTAGTTCTATTGATGACATTTACTCTCGACTGGACATTCTTTCAGCCGATGTTCAGGTTGACCGTCTCATCACCGGCAGATTATCAGCACTTAATGCTTTTGTTTCTCAAACCCTCACTAAGTATACTGAGGTTCAGGCTAGCAGGAAGCTAGCACAGCAAAAGGTTAACGAGTGCGTTAAATCGCAATCTCAGCGTTATGGTTTTTGTGGTGGTGATGGCGAGCACATTTTCTCCCTGGTACAGGCAGCACCTCAGGGCCTGCTGTTTTTACATACAGTACTTGTACCGGGTGATTTTGTAGATGTTATTGCCATCGCTGGCTTATGCGTTAACGATGAAATTGCCTTGACTCTACGTGAGCCTGGCTTAGTCTTGTTTACGCATGAACTTCAAAATCATACTGCGACGGAATATTTTGTTTCATCGCGACGTATGTTTGAACCTAGAAAACCTACCGTTAGTGATTTTGTTCAAATTGAGAGTTGTGTGGTCACCTATGTCAATCTGACTAGAGACCAACTACCAGATGTAATCCCAGATTACATCGATGTTAACAAAACACTTGATGAGATTTTAGCTTCCCTGCCCAATAGAACTGGTCCAAGTCTTCCTTTAGATGTTTTTAATGCCACTTATCTTAATCTCACTGGTGAAATTGCAGATTTAGAGCAGCGTTCAGAGTCTCTCCGTAATACTACAGAGGAGCTCCAAAGTCTTATATATAATATCAACAACACACTAGTTGACCTTGAGTGGCTCAACCGAGTTGAGACATATATCAAGTGGCCGTGGTGGGTTTGGTTGATTATTTTCATTGTTCTCATCTTTGTTGTGTCATTACTAGTGTTCTGCTGCATTTCCACGGGTTGTTGTGGATGCTGCGGCTGCTGTTGTGCTTGTTTTTCAGGTTGTTGTAGGGGTCCTAGACTTCAACCTTACGAAGTTTTTGAAAAGGTCCACGTGCAGTGA

>Shanxigaoping-S-2018-11-5 Porcine epidemic diarrhea virus strain Shanxigaoping-S-2018-11-5 spike protein (S) gene, complete cds
ATGAAGTCTTTAACTTACTTCTGGTTGTTCTTACCAGTACTTTCAACACTTAGCCTACCACAAGATGTCACCAGGTGCTCAGCTAAAACTAATTTTAGGCGGTTCTTTTCAAAATTTAACGTTCAGGCGCCTGCAGTTGTTGTACTGGGCGGTTATCTACCTATTGGTGAAAACCAGGGTGTTAATTCAACTTGGTATTGTGCTGGCCAACATCCAACTGCTAGTGGCGTTCATGGTATCTTTCTTAGCCATATTAGAGGTGGTCATGGCTTTGAGATTGGCATTTCGCAAGAGCCTTTTGACCCTAGTGGTTACCAGCTTTATTTACATAAGGCTACTAATGGTAACACTAATGCTACTGCGCGATTGCGCATTTGCCAGTTTCCCAGCATTAAAACATTGGGCCCCACTGCTGATAACGATGTTACAACAGGTCGTAACTGCCTATTTAACAAAGCCATCCCAGCTCATATGAGTGAACATAGTGTTGTCGGCATAACATGGGATAATGATCGTGTCACTGTCTTTTCTGACAAGATCTATCATTTTTATTTTAAAAATGATTGGTCCCGTGTTGCGACAAATTGTTACAACAGTGGAGGTTGTGCTATGCAATATGTTTACGAACACACTTACTACATGCTTAATGTTACTAGTGCTGGTGAGGATGGTATTTCTTATCAACCCTGTACAGCTAATTGCCCTGGTTATGCTGCCAATGTGTTTGCTACTGAGCTCAATGGCCACATACCAGAAGGTTTTAGTTTTAATAATTGGTTTCTTTTGTCCAATGATTCCACTTTGGTGCATGGTAAGGTGGTTTCCAACCAACCATTGTTGGTCAATTGTCTTTTGGCCATTCCTAAGATTTATGGACTAGGCCAATTTTTCTCCTTCAATCAAACGATCGATGGTGTTTGTAATGGAGCTGCTGTGCAGCGTGCACcaGAGGCTCTGAGGTTTAATGTTAATGACACCTCTGTCATTCTTGCTGAAGGCGCAATTGTACTTCACACTGCTTTAGGAACAAATCTTTCTTTTGTTTGCAGTAATTCTTCAAATCCTTATTTAGCTACCTTTACCATACCTCTGGGTGCTACCCAAGTACCCTATTATTGTTTTCTTAAAGTGGATACTTACAACTCTACTGTTTATAAATTTTTGGCTGTTTTACCTCCTACCGTCAGGGAAATTGTCATCACCAAGTATGGTGATGTTTATGTCAATGGGTTTGGATACTTGCATCTCGGTTTGTTGGATGCTGTCACAATTAATTTCACTGGTCATGGCATTGACGATGATGTTTCTGGTTTTTGGACCATAGCATCGACTAATTTTGTTGATGCACTCATCGAAGTTCAAGGAACTGCCATTCAGCGTATTCTTTATTGTGATGATCCTGTTAGCCAACTCAAGTGTTCTCAGGTTGCATTTGACCTTGACGATGGTTTTTACCCTATTTCTTCTAAAAACCTTCTGAGTCATGAACAGCCAACTTCTTTTGTTACTTCGCCATCATTTAATGATCATTCTTTTGTTAATATTACTGTCTCTGCTTCCTTTGGTGGTCACAGTGGTGCCAACCTTATTGCATCTGACACTACTATCAATGGGTTTAGTTCTTTCTGTGTTGACACTAGACAATTTACCATTTCACTGTTTTATAACGTTACAAACAGTTATGGTTATGTGTCTAACTCACAGGACAGTAATTGCCCTTTCACCTTGCAATCTGTCAATGATTACCTGTCTTTTAGCAAATTTTGTGTTTCCACCAGCCTTTTGGCTAGTGCCTGTACCATAGATCTTTTTGGTTACCCTGAGTTTGGTAGTGGTGTTAAGTTTACGTCCCTTtACTttCAaTtCACAAAGGGTGAGTTGATTACTGGCACGCCTAAACCACTTGAAGGTGTCACGGACGTTTCTTTTATGACTCTGGATGTGTGTACCAAGTATACTATCTATGGCTTTAAAGGTGAGGGTATCATTACCCTTACAAATTCTAGCTTTTTGGCAGGTGTTTATTACACATCTGATTCTGGACAGTTGTTAGCTTTTAAGAATGTCACTAGTGGTGCTGTTTATTCTGTTACGCCATGTTCTTTTTCAGAGCAGGCTGCATATGTTGATGATGATATAGTGGGTGTTATTTCTAGTTTGTCTAATTCCACTTTTAACAGTACTAGGGAGTTGCCTGGTTTCTTCTACCATTCTAATGATGGCTCTAATTGTACAGAGCCTGTGTTGGTGTATAGTAACATAGGTGTTTGTAAATCTGGCAGTATTGGCTACGTCCCATCTCAGTCTGGCCAAGTCAAGATTGCACCCATGGTTACTGGGAATATCAGTATTCCCACCAACTTTAGTATGAGTATTAGGACAGAATATTTACAGCTTTACAACACGCCTGTTAGTGTTGATTGTGCCACATATGTTTGTAATGGTAACTCTCGTTGTAAACAATTACTCACCCAGTACACTGCAGCATGTAAGACCATAGAGTCAGCATTACAACTCAGCGCTAGGCTTGAGTCTGTTGAAGTTAACTCTATGCTTACTATTTCTGAAGAGGCTCTACAGTTAGCTACCATTAGTTCGTTTAATGGTGATGGATATAATTTTACTAATGTGCTGGGTGTTTCTGTGTATGATCCTGCAAGTGGCAGGGTGGTACAAAAAAGGTCTTTTATTGAAGACCTGCTTTTTAATAAAGTGGTTACTAATGGCCTTGGTACTGTTGATGAAGACTATAAGCGCTGTTCTAATGGTCGCTCTGTGGCAGATCTAGTCTGTGCACAGTATTACTCTGGTGTCaTGGTACTACCTGGTGTTGTTGACGCTGAGAAGCTTCACATGTATAGTGCGTCTCTCATCGGTGGTATGGTGCTAGGAGGCTTTACTTCTGCAGCGGCATTGCCTTTTAGCTATGCTGTTCAAGCTAGACTCAATTATCTTGCTCTACAGACGGATGTTCTACAGCGGAACCAGCAATTGCTTGCTGAGTCTTTTAACTCTGCTATTGGTAATATAACTTCAGCCTTTGAGAGTGTTAAAGAGGCTATTAGTCAAACTTCCAAGGGTTTGAACACTGTGGCTCATGCGCTTACTAAGGTTCAAGAGGTTGTTAACTCGCAGGGTGCAGCTTTGACTCAACTTACCGTACAGCTGCAACACAACTTCCAAGCCATTTCTAGTTCTATTGATGACATTTACTCTCGACTGGACATTCTTTCAGCCGATGTTCAGGTTGACCGTCTCATCAACGGCAGATTATCAGCACTTAATGCTTTTGTTTCTCAAACCCTCACTAAGTATACTGAGGTTCAGGCTAGCAGGAAGCTAGCACAGCAAAAGATTAATGAGTGCGTTAAATCGCAATCTCAGCGTTATGGTTTTTGTGGTGGTGATGGCGAGCACATTTTTTCCCTGGTACAGGCAGCACCTCAGGGTCTGCTGTTCTTACATACAGTACTTGTACCGGGTGATTTTGTAGATGTTATTGCCATCGCTGGCTTATGCGTTAACGATGAAATTGCCTTGACTCTACGTGAGCCTGGCTTAGTCTTGTTTACGCATGAACTTCAAAATCATACTGCGACGGAATATTTTGTTTCATCGCGACGTATGTTTGAACCTAGAAAACCTACCGTTAGTGATTTTGTTCAAATTGAGAGTTGTGTGGTCACCTATGTCAATTTGACTAGAGACCAACTACCAGATGTAATCCCAGATTACATCGATGTTAACAAAACACTTGATGAGATTTTAGCTTCTCTGCCCAATAGAACTGGTCCAAGTCTTCCTTTAGATGTTTTTAATGCCACTTATCTTAATCTCACTGGTGAAATTGCAGATTTAGAGCAGCGTTCAGAGTCTCTCCGTAATACTACAGAGGAGCTCCAAAGTCTTATATATAATATCAACAACACACTAGTAGACCTTGAGTGGCTCAACCGAGTTGAGACATATATCAAGTGGCCGTGGTGGGTTTGGTTGATTATTTTCATTGTTCTCATCTTTGTTGTGTCATTACTAGTGTTCTGCTGTATTTCCACGGGTTTTTGTGGATGCTGCGGCTGCTGCTGTGCTTGTTTTTCAGGTTGTTGTAGGGGTCCTAGACTTCAACCTTACGAAGTTTTTGAAAAGGTCCACGTGCAGTGA

>Sichunmeishan-S-2019-3-5 Porcine epidemic diarrhea virus strain Sichunmeishan-S-2019-3-5 spike protein (S) gene, complete cds
ATGAAGTCTTTAACTTACTTCTGGTTGTTCTTACCAGTACTTTCAACACTTAGCCTACCACAAGATGTCACCAGGTGCTCAGCTAACACTAATTTTAGGCGGTTCTTTTCAAAATTTAATGTTCAGGCGCCTGCAGTTGTTGTACTGGGCGGTTATCTACCTATTGGTGAAAACCAGGGTGTTAATTCAACTTGGTACTGTGCTGGCCAACATCCAACTGCTAGTGGCGTTCATGGTATCTTTCTTAGCCATATTAGAGGTGGTCATGGCTTTGAGATTGGCATTTCGCAAGAGCCTTTTGACCCTAGTGGTTACCAGCTTTATTTACATAAGGCTACTAATGGTAACACTAATGCTACTGCGCGATTGCGCATTTGCCAGTTTCCCAGCATTAAAACATTGGGCCCCACTGCTGATAACGATGTTACAACAGGTCGTAACTGCCTATTTAACAAAGCCATCTCAGCTCATATGAGTGAACATAGTGTTGTCGGCATAACATGGGATAATGATCGTGTCACTGTCTTTTCTGACAAGATCTATCATTTTTATTTTAAAAATGATTGGTCCCGTGTTGCGACAAAGTGTTACAACAGTGGAGGTTGTGCTATGCAATATGTTTACGAACCCACTTACTACATGCTTAATGTTACTAGTGCTGGTGAGGATGGTATTTCTTATCAACTCTGTACAGCTAATTGCATTGGTTATGCTGCCAATGTATTTGCTACTGAGCCCAATGGCCACATACCAGAAGGTTTTAGTTTTAATAATTGGTTTCTTTTGTCCAATGATTCCACTTTGGTGCATGGTAAGGTGGTTTCCAACCAACCATTGTTGGTCAATTGTCTTTTGGCCATGCCTAAGATTTATGGACTAGGCCAATTTTTCTCCTTCAATCAAACGATCGATGGTGTTTGTAATGGAGCTGCTGTGCAGCGTGCACCAGAGGCTCtGAGGTTTAATATTAATGACACCTCTGTCATTCTTGCTGAAGGCTCAATTGTACTTCACACTGCTTTAGGAACAAATCTTTCTTTTGTTTGCAGTAATTCTTCAGATCCTCATTTAGCTACCTTCGCCATACCTCTGGGTGCTACCCAAGTACCCTATTATTGTTTTCTTAAAGTGGATACTTACAATTCCACTGTTTATAAATTTTTGGCTGTTTTACCTCCTACTGTCAGGGAAATTGTCATCACCAAGTATGGTGATGTTTATGTCAATGGGTTTGGATACTTGCATCTCGGTTTGTTGTATGCTGTCACAATTAATTTCACTGGTCATGGCACTGACGATGATGTTTCTGGTTTTTGGACCATAGCATCGACTAATTTTGTTGATGCACTCATCGAAGTTCAAGGAACTGCCATTCAGCGTATTCTTTATTGTGATGATCCTGTTAGCCAACTTAAGTGTTCTCAGGTTGCTTTTGACCTTGACGATGGTTTTTACCCTATTTCTTCTAGAAACCTTCTGAGTCATGAACAGCCAATTTCTTTTGTTACTCTGCCATCATTTAATGATCATTCTTTTGTTAACATTACTGTCTCTGCTTCTTTTGGTGGTCATAGTGGTGCCAACCTTATTGCATCTGACACTACTATCAATGGGCTTAGTTCTTTCTGTGTTGACACTAGACAATTTACCATTTCACTGTTTTATAACGTTACAAACAGTTATGGTTATGTGTCTAAATCACAGGACAGTAATTGCCCTTTCACCTTGCAATCTGTTAATGATTACCTGTCTTTTAGCAAATTTTGTGTTTCCACCAGCCTTTTGGCTAGTGCCTGTACCATAGATCTTTTTGGTTATCCTGAGTTTGGTAGTGGTGTTAAGTATACGTCCCTTTACTTTCAATTCAcaAAGGGTGAGTTGATTACTGGCACGCCTAAACCACTTGTAGGTGTCACTGACGTTTCTTTTATGACTCTGGATGTGTGCACCAAGTATACTATCTATGGCTTTAAAGGTGAGGGTATCATTACCCTTACAAATTCTAGCATTTTGGCAGGTGTTTATTACACATCTGATTCTGGACAGTTGTTAGCCTTTAAGAATGTCACTAGTGGTGCTGTTTATTCTGTTACGCCATGTTCTTTTTCAGAGCAGGCTGCATATGTTGATGATGATATAGTGGGTGTTATTTCTAGTTTGTCTAGCTCCACTTTTAACAGTACTAGGGAGTTGCCTGGTTTCTTTTACCATTCTAATGATGGCTCTAATTGTACAGAGCCTGTGTTGGTGTATAGTAACATAGGTGTTTGTAAATCTGGCAGTATTGGCTACGTCCCATCTCAGTCTGGCCAAGTCAAGATTGCACCCACGGTTACTGGGAATATCAGTATTCCCACCAACTTTAGTATGAGTATTAGGACAGAATATTTACAGCTTTACAACACGCCTGTTAGTGTTGATTGTGCCACATATGTTTGTAATGGTAACTCTCGTTGTAAACAATTACTCACCCAGTACACTGCAGCATGTAAGACCATAGAGTCAGCATTACAACTCAGCGCTAGGCTTGAGTCTGTTGAAGTTAACTCTATGCTTACTATTTCTGAAGAGGCTCTACAGTTAGCTACCATCAGTTCGTTTAATGGTGATGGATATAATTTTACTAATGTGCTGGGTGTTTCTGTGTATGATCCTGCAAGTGGCAGGGTGGTACAAAAAAGGTCTTTTATTGAAGACCTGCTTTTTAATAAAGTGGTTACTAATGGCCTTGGTACTGTTGATGAAGACTATAAGCGCTGTTCTAATGGTCGTTCTGTGGCAGATCTAGTCTGTGCACAGTATTACTCTGGTGTCaTGGTACTACCTGGTGTTGTTGACGCTGAGAAGCTTCACATGTATAGTGCGTCTCTCATCGGTGGTATGGTGCTAGGGGGTTTTACTTCTGCAGCGGCATTGCCTTTTAGCTATGCTGTTCAAGCTAGACTCAATTATCTTGCTCTACAGACGGATGTTCTACAGCGGAATCAGCAAATGCTTGCTGAGTCTTTTAACTCTGCTATTGGTAATATAACTTCAGCCTTTGAGAGTGTTAAAGAGGCTATCAGTCAAACTTCCAAGGGTTTGAACACTGTGGCTCATGCGCTTACTAAGGTTCAAGAAGTTGTTAACTCGCAGGGTGCAGCTTTGACTCAACTTACCGTACAGCTGCAACACAACTTCCAAGCCATTTCTAGTTCTATTGATGACATTTACTCTCGACTGGACATTCTTTCAGCTGATGTTCAGGTTGACCGTCTCATCACCGGCAGATTATCAGCACTTAATGCTTTTGTTGCTCAAACCCTCACTAAGTATACTGAGGTTCAGGCTAGCAGGAAGCTAGCACAGCAAAAGGTTAATGAGTGCGTTAAATCGCAATCTCAGCGTTATGGTTTTTGTGGTGGTGATGGCGAGCACATTTTCTCTCTGGTACAGGCAGCACCTCAGGGCCTGCTGTTTTTACATACAGTACTTGTACCGGGTGATTTTGTAGATGTTATTGCCATCGCTGGCTTATGCGTTAACGATGAAACTGCCTTGACTCTACGTGAGCCTGGCTTAGTCTTGTTTACGCATGAACTTCAAAATCATACTGCGACGGAATATTTTGTTTCATCGCGACGTATGTTTGAACCTAGAAAACCTACCGTTAGTGATTTTGTTCAAATTGAGAGTTGTGTGGTCACCTATGTCAATTTGACTAGAGACCAACTACCAGATGTAATCCCAGATTACATCGATGTCAACAAAACACTTGATGAGATTTTAGCTTCTCTGCCCAATAGAACTGGTCCAAGTCTTCCTTTAGATGTTTTTAATGCCACTTATCTTAATCTCACTGGTGAAATTGCAGATTTAGAGCAGCGTTCAGAGTCTCTCCGTAATACTACAGAGGAGCTCCAAAGTCTTATATATAATATCAACAACACACTAGTTAACCTTGAGTGGCTCAACCGAGTTGAGACATATATCAAGTGGCCGTGGTGGGTTTGGTTGATTATTTTCATTGTTCTCATCTTTGTTGTGTCATTACTAGTGTTCTGCTGCATTTCCACGGGTTGTTGTGGATGCTGCGGCTGCTGCTGTGCTTGTTTTTCAGGTTGTTGTAGGGGTCCTAGACTTCAACCTTACGAAGTTTTTGAAAAGGTCCACGTGCAGTGA

>SYJH-S-2018 Porcine epidemic diarrhea virus strain SYJH-S-2018 spike protein (S) gene, complete cds
ATGAAGTCTTTAACCTACTTCTGGTTGTTCTTACCAGTACTTTCAACATTTAGCCTACCACAAGATGTCACCAGGTGCTCAGCTAAAACTAATTTTAGGCGGTTCTTCTCAAAATTTAATGTTCAGGCGCCTGCAGTTGTTGTACTCGGCGGTTATCTACCTACTGGTGAAAACCAGGGCGTCAATTCAACTTGGTACTGTGCTGGCCAACATCCAACTGCTAGTGGCGTTCATGGTATCTTTCTTAGCCATATTAGAGGTGGTCATGGCTTTGAGATTGGCATTTCGCAAGAGCCTTTTGACCCTAGTGGTTACCAGCTTTATTTACATAAGGCTAATAACGGTAACACTAATGCTACTGCGCGACTGCGTATTTGCCAGTTTCCTAACATTAAAACATTGGGCCCCACTGCTAATAATGATGTTACAACAGGTCGTAACTGCCTATTTAACAAAGCCATCCCAGCTCATATGAGTGAACACAGTGTTGTCGGCGTAACATGGGATAATGATCGTGTCACTGTCTTTTCTGACAAGATCTATCATTTTTATTTTAAAAATGATTGGTCCCGTGTTGCGACAAAGTGTTACAACAGTGGAGGtTGTGCTATGCAATATGTTTACGAACCCACCTACTACATGCTTAATGTTACTAGTGCTGGTGAGGATGGCATTTCTTATCAACTCTGTACAGCTAATTGCATTGGTTATGCTGCCAATGTATTTGCCACTGAGCCCAATGGCCACATACCAGAAGGTTTTAGTTTTAATAATTGGTTtCTTTTGTCCAATGATTCCACTTTGTTGCATGGTAAGGTGGTTTCCAACCAACCTTTGTTGGTCAACTGTCTTTTGGCCATTCCTAAGATTTATGGACTAGGCCAATTTTTCTCATTCAATCAAACGATGGATGGCGTTTGTAATGGAGCTGCTGCGCAGCGTGCACCAGAGGCTCTGAGGTTTAATATTAATGACACCTCTGTCATTCTTGCTGAAGGCTCAATTGTACTTCACACTGCTTTAGGAACAAATCTTTCTTTTGTTTGCAGTAATTCTTCAAACCCTCATTTAGCTACCTTCGCCATACCTATGGGTGCTACCCAAGTACCCTATTATTGTTTTCTTAAAGTGGATATTTATAACTCCACTGTTTATAAATTTTTGGCTGTTTTACCTCCTACCGTCAGAGAAATTGTCATCACCAAGTATGGTGATGTTTATGTCAATGGGTTTGGATACTTGCATCTCGGTTTGTTGGATGCTGTCACAATTAATTTTACTGGTCATGGCACTGACGATGATGTTTCTGGTTTTTGGACCATAGCATCGACTAATTTTGTTGATGCACTCATCGAAGTTCAAGGAACTGCCATTCAGCGTATTCTTTATTGTGATGATCCTGTTAGCCAACTCAAGTGTTCTCAGGTTGCTTTtGACCtTGACGATGGTTTTTACCCTATTTCTTCTAGAAACCTTCTGAGTCATGAACAGCCAATTTCTTTTGTTACTCTGCCATCATTTAATGATCATTCTTTTGTTAACATTACTGTCTCTGCTTCCTTTGGTGGTCATAGTGGTGCCAACCTTATTGCATCTGACACTACTATCAATGGGTTTAGTTCTTTCTGTGTTGACACTAGACAATTTACCATTTCACTGTTTTATAACGTTACAAACAGTTATGGTTATGTGTCTAAATCACAGGACAGTAATTGCCCTTTCACCTTGCAATCTGTTAATGATTACCTGTCTTTTAGTAAATTTTGTGTTTCCACCAGCCTTTTGGCTAGTGCCTGCACCATAGATCTTTTTGGTTACCCTGAGTTTGGTAGTGGTGTTAAGTTTACGTCCCTTTACTTTCAATTCACAAAAGGTGAGTTGATTACTGGCACGCCTAAACCATTTGAAGGTGTCACGGACGTTTCTTTTATGACTCTGGATGTGTGTACCAAGTATACTATCTATGGCTTTAAAGGTGAGGGTATCATTACCCTTACAAATTCTAGCCTTTTGGCAGGTGTTTATTACACATCTGATTCTGGACAGTTGTTAGCCTTTAAGAATGTCACTAGTGGTGCTGTTTATTCTGTTACGCCATGTTCTTTTTCAGAGCAGGCTGCATATGTTGATGATGATATAGTGGGTGTTATTTCTAGTTTGTCTAGCTCCACTTTTAACAGTACTAAGGAGTTGCCTGGTTTCTTCTACCATTCTAATGATGGCTCTAATTGTACAGAGCCTGTGTTGGTGTATAGTAACATAGGTGTTTGTAAATCTGGCAGTATTGGCTACGTCCCATCTCAGTTTGGCCAAGTCAAGATTGCACCCACGGTTACTGGGAATATCAGTATTCCCACCAACTTTAGTATGAGTATtAGgACaGAATATTTACAGCTTTACAACACGCTTGTTAGTGTTGATTGTGCCACATATGTTTGTAATGGTAACTCTCGTTGTAAACAATTACTCACCCAGTACACTGCAGCATGTAAGACCATAGAGTCAGCATTACAACTCAGCGCTAGGCTTGAGTCTGTTGAAGTTAACTCTATGCTTACTATTTCTGAAGAGGCTCTACAGTTAGCTACCATTAGTTCGTTTAATGGTGATGGATATAATTTTACTAATGTGCTGGGTGTTTCTGTGTATGATCCTGCAAGTGGCAGGGTGGTACAAAAAAGGTCTTTTATTGAAGACCTGCTTTTTAATAAAGTGGTTACTAATGGCCTTGGTACTGTTGATGAAGACTATAAGCGCTGTTCTAATGGTCGCTCTGTGGCAGATCTAGTCTGTGCACAGTATTACTCTGGTGTCATGGTACTACCTGGTGTTGTTGACGCTGAGAAGCTTCACATGTATAGTGCGTCTCTCATCGGTGGTATGGTGCTAGGAGGTTTTACTTCTGCAGCGGCATTGCCTTTTAGCTATGCTGTTCAAGCTAGACTCAATTATCTTGCTCTACAGACGGATGTTCTACAGCGGAACCAGCAATTGCTTGCTGAGTCTTTTAACTCTGCTATTGGTAATATAACTTCAGCCTTTGAGAGTGTTAAAGAGGCTTCTAGTCAAACTTCCAAGGGTTTGAACACTGTGGCTCATGCGCTTACTAAGGTTCAAGAGGTTGTTAACTCGCAGGGTGCAGCTTTGACTCAACTTACCGTACAGCTGCAACACAACTTCCAAGCCATTTCTAGTTCTATTGATGACATTTACTCTCGACTGGACAGTCTTTCAGCCGATGTTCAGGTTGACCGTCTCATTACCGGCAGATTATCAGCACTTAATGCTTTTGTTTCTCAAACCCTCACTAAGTATACTGAGGTTCAGGCTAGCAGGAAGCTAGCACAGCAAAAGGTTAATGAGTGCGTTAAATCGCAATCTCAGCGTTATGGTTTTTGTGGTGGTGATGGCGAGCACATTTTCTCCCTGGTACAGGCAGCACCTCAGGGTCTGCTGTTTTTACATACAGTACTTGTACCGGGTGATTTTGTAGATGTTATTGCCATCGCTGGCTTATGCGTTAACGATGAAATTGCCTTGACTCTACGTGAGCCTGGCTTAGTCTTGTTTACGCATGAACTTCAAAATCATACTGCGACGGAATATTTTGTTTCATCGCGACGTATGTTTGAACCTAGAAAACCTACCGTTAGTGATTTTGTTCAAATTGAGAGTTGTGTGGTCACCTATGTCAATTTGACTAGAGACCAACTACCAGATGTAATCCCAGATTACATCGATGTTAACAAAACACTTGATGAGATTTtAGCCTCTCTGCCCaATAGAACTGGTCCAAGTCTTCCTTTAGATGtTTTTAATGCCACTTATCTTAATCTCACTGGTGAAATTGCAGATTTAGAGCAGCGTTCAGAGTCTCTCCGTAaTACTACAGAAGAGCTCCaAAGTCTTATATATAATATCAACAACACACTAGTTGACCTtGAGTGGCTCAACCGAGTtGAGACATaTaTCAAGTGGCCGTGGTGGGTTTGGTTGATTATTTTCATTGCTCTCATCTTTGTTGTGTCACTACTAGTGTTTTGCTGCATTTCCACGGGTTGTTGTGGATGCTGCGGCTGCTGCTGTGCTTGTTTTTCAGGTTGTTGTAGGGGTCCTAGACTTCAACCTTACGAAGCTTTTGAAAAGGTCCACGTGCAGTGA

>Weizhi-S-2018-11-5 Porcine epidemic diarrhea virus strain Weizhi-S-2018-11-5 spike protein (S) gene, complete cds
ATGAAGTCTTTAACTTACTTCTGGTTGTTCTTACCAGTACTTTCAACACTTAGCCCACCACAAGATGTCGCCAGGTGCTCAGCTAACACTAATTTTAGGCGGTTCTTTTCAAAATTTAATGTTCAGGCGCCTGCAGTTGTTGTACTGGGCGGTTATCTACCTATTGGTGAAAACCAGGGTGTTAATTCAACTTGGTACTGTGCTGGCCAACATCCAACTGCTAGTGGCGTTCATGGTATCTTTCTTAGCCATATTAGAGGTGGTCATGGCTTTGAGATTGGCATTTCGCAAGAGCCTTTTGACCCTAGTGGTTACCAGCTTTATTTACATAAGGCTACTAATGGTAACACTAATGCTACTGCGCGATTGCGCATTTGCCAGTTTCCTAGCAATAAAACATTGGGCCCCACTGCTGATAACGATGTTACAACAGGTCGTAACTGCCTATTTAACAAAGCCATCCCAGCTCATATGAGTGAACATAGTGTTGTCGGCATAACATGGGATAATGATCGTGTCACTGTCTTTTCTGACAAGATCTATCATTTTTATTTTAAAAATGATTGGTCCCGTGTTTCGACAAAGTGTTACAACAGTGGAGGTTGCGCTATGCAATATGTTTACGAACCCACTTACTACATGCTTAATGTTACTAGTGCTGGTGAGGATGGTATTTCTTATCAACCCTGTATAGCTAATTGCCTTGGTTATGCTGCCAATGTATTTGCTACTGAGCTCAATGGCCACATACCAGAAGGTTTTAGTTTTAATAATTGGTTTCTTTTGTCCAATGATTCCACTTTGGTGCATGGTAAGGTGGTTTCCAACCAACCATTGTTGGTCAATTGTCTTTTGGCCATGCCTAAGATTTATGGACTAGGCCAATTTTTCTCCTTCAATCAAACGATCGATGGTGTTTGTAATGGAGCTGCTGTGCAGCGTGCACCAGAGgCTCtGAGGTTTtATATTAATGACACCTCTGTCATTCTtGCTGAAGGCGCAATTGTACTTCACACTGCTTTAGGAACAAATCTTTCTTTTGTTTGCAGTAATTCTTCAGATCCTCATTTAGCTACCTTCACCATACCTCTGGGTGCTACCCAAGTACCCTATTATTGTTTTCTTAAAGTGGATACTTACAACTCCACTGTTTATAAATTTTTGGCTGTTTTACCTCCTACCGTCAGGGAAATTGTCATCACCAAGTATGGTGATGTTTATGTCAATGGGTTTGGATACTTGCATCTCGGTTTGTTGGATGCTGTCACAATTAATTTCACTGGTCATGGCACTGACGATGATGTTTCTGGTTTTTGGACCATAGCATCGACTAATTTTGTTGATGCACTCATCGAAGTTCAAGGAACTGCCATTCAGCGTATTCTTTATTGTGATGATCCTGTTAGCCAACTCAAGTGTTCGCAGGTTGCTTTTGACCTTGACGATGGTTTTTACCCTATTTCTTCTAGAAACCTTCTGAGTCATGAACAGCCAACTTCTTTTGTTACTTTGCCATCATTTAATGATCATTCTTTTGTTAATATTACTGTCTCTGCTTCCTTTGGTGGTCATAGTGGTGCCGACCTTATTGCATCTGACACTACTATCAATGGGTTTAGTTCTTTCTGTGTTGACACTAGACAATTTACCATTTCACTGTTTTATAACGTTACAAACAGTTATGGTTATGTGTCTAACTCACAGGACAGTAATTGCCCTTTCACCTTGCAATCTGTCAATGATTACCTGTCTTTTAGCAAATTTTGTGTTTCCACCAGCCTTTTGGCTAGTGCCTGTACCATAGATCTTTTTGGTTACCCTGATTTTGGTAGTGGTGTTAAGTTTACGTCCCTTTACTTTCAATTCACAAAGGATGAGTTGATTACTGGCACGCCTAAACCACTTGAAGGTGTCACGGACGTTTCTTTTATGACTCTGGGTGTGTGTACCAAGTATATTATCTATGGCTTTAAAGGTGAGGGTATCATTACCCTTACAAATTCTAGCTTTTTGGCAGGTGTTTATTACACATCTGATTCTGGACAGTTGTTAGCTTTTAAGAATGTCACTAGTGGTGCTGTTTATTCTGTTACGCCATGTTCTTTTTCAGAGCAGGCTGCATATGTTGATGATGATATAGTGGGTGTTATTTCTAGTTTGTCTAGCTCCACTTTTAACAGTACTAGGGAGTTGCCTGGTTTCTTCTACCATTCTAATGATGGCTCTAATTGTACAGAGCCTGTGTTGGTGTATAGTAACATAGGTGTTTGTAAATCTGGCAGTATTGGCTATGTCCCATCTCAGTCTGGCCAAGTCAAGATTGCACCCACGGTTACTGGGAATATCAGTATTCCCACCAACTTTAGTATGAGTATTAGGACAGAATATTTACAGCTTTACAACACGCCTGTTAGTGTTGATTGTGCCACATATGTTTGTAATGGTAACTCTCGTTGTAAACAATTACTCACCCAGTACACTGCAGCATGTAAGACCATAGAGTCAGCATTACAACTCAGCGCTAGGCTTGAGTCTGTTGAAGTTAACTCTATGCTTACTATTTCTGAAGAGGCTCTACAGTTAGCTACCATTAGTTCGTTTAATGGTGATGGATATAATTTTACTAATGTGCTGGGTGTTTCTGTGTATGATCCTGCAATTGGCAGGGTGGTACAAAAAAGGTCTTTTATTGAAGACCTGCTTTTTAATAAAGTGGTTACTAATGGCCTTGGTACTGTTGATGAAGACTATAAGCGCTGTTCTAATGGTCGCTCTGTGGCAGATCTAGTCTGTGCACAGTATTACTCTGGTGTCaTGGTACTACCTGGTGTTGTTGACGCTGAGAAGCTTCACATGTATAGTGCGTCTCTCATCGGTGGTATGGTGCTAGGAGGCTTTACTGCTGCAGCGGCATTGCCTTTTAGCTATGCTGTTCAAGCTAGACTCAATTATCTTGCTCTACAGACGGATGTTCTACAGCGGAACCAGCAATTGCTTGCTGAGTCTTTTAACTCTGCTATTGGTAATATAACTTCAGCCTTTGAGAGTGTTAAAGAGGCTATTAGTCAAACTTCCAAGGGTTTGAACACTGTGGCTCATGCGCTTACTAAGGTTCAAGAGGTTGTTAACTCGCAGGGTGCAGCTTTGACTCAACTTACCGTACAGCTGCAACACAACTTCCAAGCCATTTCTAGTTCTATTGATGACATTTACTCTCGACTGGACATTCTTTCAGCCGATGTTCAGGTTGACCGTCTCATCACCGGCAGATTATCAGCACTTAATGCTTTTGTTTCTCAAACCCTCACTAAGTATACTGAGgTCCAGGCTAGCAGGAAGCTAGCACAGCAAAAGGTTAATGAGTGCGTTAAATCGCAATCTCAGCGTTATGGTTTTTGTGGTGGTGATGGCGAGCACATTTTCTCCCTGGTACAGGCAGCACCTCAGGGCCTGCTGTTTTTACATACAGTACTTGTACCGGGTGATTTTGTAGATGTTATTGCCATCGCTGGCTTATGCGTTAACGATGAAATTGCCTTGACTCTACGTGAGCCTGGCTTAGTCTTGTTTACGCATGAACTTCAAAATCATACTGCGACGGAATATTTTGTTTCATCGCGACGTATGTTTGAACCTAGAAAACCTACCGTTAGTGATTTTGTTCAAATTGAGAGTTGTGTGGTCACCTATGTCAATTTGACTAGAGACCAACTACCAGATGTAATCCCAGATTACATCGATGTTAACAAAACACTTGATGAGATTTTAGCTTCTCTGCCCAATAGAACTGGTCCAAGTCTTCCTTTAGATGTTTTTAATGCCACTTATCTTAATCTCACTGGTGAAATTGCAGATTTAGAGCAGCGTTCAGAGTCTCTCCGTAATACTACAGAAGAGCTCCAAAGTCTTATATATAATATCAATAACACACTAGTTGACCTTGAGTGGCTCAACCGAGTTGAGACATATATCAAGTGGCCGTGGTGGGTTTGGTTGATTATTTTCATTGTTCTCATCTTTGTTGTGTCACTACTAGTGTTTTGCTGCATTTCCACGGGTTGTTGTGGATGCTGCGGCTGCTGCTGTGCTTGTTTTTCAGGTTGTTGTAGGGGTCCTAGACTTCAACCTTACGAAACTTTTGAAAAGGTCCACGTGCAGTGA

>Wuhanjinglong-S-2018-7-28 Porcine epidemic diarrhea virus strain Wuhanjinglong-S-2018-7-28 spike protein (S) gene, complete cds
ATGAAGTCTTTAACTTACTTCTGGTTGTTCTTACCAGTACTTTCaACACTTAGCCTACCACAAGATGTCACCAGGTGCTCAGCTAACACTAATTTTAGGCGGTTCTTTTCAAAATTTAATGTTCAGGCGCCTGCAGTTGTTGTACTGGGCGGTTATCTACCTATTGGTGAAAACCAGGGTGTCAATTCAACTTGGTACTGTGCTGGCCAACATCCAACTGCTAGTGGCGTTCATGGTATCTTTCTTAGCCATATTAGAGGTGGTCATGGCTTTGAGATTGGCATTTCGCAAGAGCCTTTTGACCCTAGTGGTTACCAGCTTTATTTACATAAGGCTACTAATGGTAACACTAATGCTACTGCGCGATTGCGCATTTGCCAGTTTCCCAGCATTAAAACATTGGGCCCCACTGCTGATAACGATGTTACAACAGGTCGTAACTGCCTATTTAACAAAGCCATCCCAGCTCATATGAGTGAACATAGTGTTGTCGGCATAACATGGGATAATGATCGTGTCACTGTCTTTTCTGACAAGATCTATCATTTTTATTTTAAAAATGATTGGTCCCGTGTTGCGACAAAGTGTTACAACAGTGGAGGTTGTGCTATGCAATATGTTTACGAACCCACTTACTACATGCTTAATGTTACTAGTGCTGGTGAGGATGGTATTTCTTATCAACTCTGTACAGCTAATTGCATTGGTTATGCTGCCAATGTATTTGCTACTGAGCCCAATGGCCACATACCAGAAGGTTTTAGTTTTAATAATTGGTTTCTTTTGTCCAATGATTCCACTTTGGTGCATGGTAAGGTGGTTTCCAACCAACCATTGTTGGTCAATTGTCTTTTGGCCATGCCTAAGATTTATGGACTAGGCCAATTTTTCTCCTTCAATCAAACGATCGATGGTGTTTGTAATGGAGCTGCTGTGCAGcGTGCACcAGAgGcTCTGAGGTTTaATATTAATGACACCTCTGTCATTCTTGCTGAAGGCTCAATTGTACTTCACACTGCTTTAGGAACAAATCTTTCTTTTGTTTGCAGTAATTCTTCAGACCCTCATTTAGCTACCTTCGCCATACCCCTGGGTGCTACCCAAGTACCCTATTATTGTTTTCTTAAAGTGGATACTTACAATTCCACGGTTTATAAATTTTTGGCTGTTTTACCTCCTACTGTCAGGGAAATTGTCATCACCAAGTATGGTGATGTTTATGTCAATGGGTTTGGATACTTGCATCTCGGTTTGTTGGATGCTGTCACAATTAATTTCACTGGTCATGGCACTGACGATGATGTTTCTGGTTTTTGGACCATAGCATCGACTAATTTTGTTGATGCACTCATCGAAGTTCAAGGAACTGCCATTCAGCGTGTTCTTTATTGTGATGATCCTGTTAGCCAACTCAAGTGTTCTCAGGTTGCTTTTGACCTTGACGATGGTTTTTACCCTATTTCTTCTAGAAACCTTCTGAGTCATGAACAGCCAATTTCTTTTGTTACTCTGCCATCATTTAATGATCATTCTTTTGTTAACATTACTGTCTCTGCTTCCTTTGGTGGTCATAGTGGTGCCAACCTTATTGCATCTGACACTACTATCAATGGGCTTAGTTCTTTCTGTGTTGACACTAGACAATTTACCATCTCACTGTTTTATAACGTTACAAACAGTTATGGTTATGTGTCTAAATCACAGGACAGTAATTGCCCTTTCACCTTGCAATCTGTTAATGATTACCTGTCTTTTAGCAAATTTTGTGTTTCCACCAGCCTTTTGGCTAGTGCCTGTACCATAGATCTTTTTGGTTATCCTGAGTTTGGTAGTGGTGTtAAGTTCACGTCCCTTTACTTtCAATtCACAAAGGGTGAGTTGATTACTGGCACGCCTAAACCACTTGAAGGTGTCACTGACGTTTCTTTTATGACTCTGGATGTGTGCACCAAGTATACTATCTATGGCTTTAAAGGTGAGGGTATCATTACCCTTACAAATTCTAGCATTTTGGCAGGTGTTTATTACACATCTGATTCTGGACAGTTGTTAGCCTTTAAGAATGTCACTAGTGGTGCTGTTTATTCTGTCACGCCATGTTCTTTTTCAGAGCAGGCTGCATATGTTGATGATGATATAGTGGGTGTTATTTCTAGTTTGTCTAGCTCCACTTTTAACAGTACTAGGGAGTTGCCTGGTTTCTTCTACCATTCTAATGATGGCTCTAATTGTACAGAGCCTGTGTTGGTGTATAGTAACATAGGTGTTTGTAAATCTGGCAGTATTGGCTATGTCTCATCTCAGTCTGGCCAAGTCAAGATTGCACCCACGGTTACTGGGAATATTAGTATTCCCACCAACTTTAGTATGAGTATTAGAACAGAATATTTACAGCTTTACAACACGCCCGTTAGTGTTGATTGCGCTACATATGTTTGTAATGGTAACTCTCGTTGTAAACAATTACTCACCCAGTACACTGCAGCATGTAAGACCATAGAGTCAGCATTACAACTCAGCGCCAGGCTTGAGTCTGCTGAAGTCAACTCTATGCTTACTATTTCTGAGGAGACTCTACAGTTAGCTACCATCAGTTCGTTTAATGGTGATGGATATAATTTTACTAATGTGCTGGGTGTTTCTGTGTATGATCCTGCAAGTGGCAGGGTTGTACGAAAAAGGTCTTTCATTGAAGACCTGCTTTTTAATAAAGTGGTTACTAATGGACTTGGCACTGTTGATGAAGACTATAAGCGCTGCTCTAATGGTCGCTCTGTGGCAGATCTAGTCTGTGCACAGTATTACTCTGGTGTCaTGGTACTACCTGGTGTTGTTGACGCTGAAAAGCTTCATATGTATAGTGCGTCTCTCATCGGTGGTATGGTGCTAGGAGGTTTCACTGCTGCAGCGGCATTGCCTTTTAGCTATGCTGTTCAAGCTAGACTTAATTATCTAGCTCTACAGACGGATGTTCTACAGCGGAACCAGCAATTGCTTGCTGAGTCTTTTAACTCTGCTATTGGTAATATAACTTCAGCCTTTGAGAGTGTTAAAGAGGCTATTAGTCAAACTTCCAAGGGTTTGAACACTGTGGCTCATGCGCTTACTAAGGTTCAAGAGGTTGTTAACTCGCAGGGTGCAGCTTTGACTCAACTTACCGTACAGCTGCAACACAACTTCCAAGCCATTTCTAGTTCTATTGATGACATTTACTCTCGACTGGACATTCTCTCAGCCGATGTTCAGGTTGACCGTCTTATTACCGGCAGATTATCAGCACTTAATGCTTTTGTTGCTCAAACCCTCACTAAGTATACTGAGGTTCAGGCTAGCAGGAAGCTAGCACAGCAAAAGGTTAATGAGTGCGTTAAATCGCAATCTCAGCGTTATGGTTTTTGTGGTGGTGATGGCGAGCACATTTTTTCTCTGGTACAGGCCGCACCTCAAGGCCTGCTGTTTTTACACACAGTACTTGTACCGGGTGACTTTGTAAATGTTATTGCCATCGCTGGCTTATGTGTTAACGATGAAATTGCCCTGACTCTACGTGAGCCTGGCTTAGTCTTGTTTACGCATGAACTTCAAGATACAGCGACGGAATATTTTGTTTCATCGCGACGTATGTATGAACCTAGAAAACCTACCGTTGGTGATTTTGTTCAAATTGAGAGTTGTGTGGTCACCTATGTCAATTTGACTAGAGACCAACTACCAGAAGTAaTACCAGATTACATTGATGTTAACAAAACACTTGATGAGATTTTAGCTTCTCTGCCCAATAGAACTGGTCCAAGTCTTTCTCTAGATGTTTTTAATGCCACTTATCTTAATCTCACTGGTGAAATTGCAGATTTAGAGCAGCGTTCAGAGTCTCTCCGTAATACTACAGAAGAGCTCCAAAGTCTTATAAATAATATCAACAACACACTAGTTGACCTTGATTGGCTCAACCGAGTTGAGACATATATCAAGTGGCCGTGGTGGGTTTGGTTGATTATTTTTATTGTTCTCATCTTTGTTGTGTCATTACTAGTGTTTTGCTGCATTTCCACGGGTTGTTGTGGATGCTGCGGCTGCTGTGGTGCTTGTTTTTCAGGTTGTTGTAGGGGTCCTAGACTTCAACCTTACGAAGCTTTTGAAAAGGTCCACGTGCAGTGA
